# Supplementary material for: Development and Validation of a Tool to Predict Onset of Mild Cognitive Impairment and Alzheimer Dementia
Source: JAMA Netw Open. 2025 Jan 8;8(1):e2453756. doi: 10.1001/jamanetworkopen.2024.53756 (PMC12543407; doi:10.1001/jamanetworkopen.2024.53756)
Supplement: Supplement 2. — eTable 1. Participant-Specific Parameters [file jamanetwopen-e2453756-s002.xlsx]

## Sheet: AIBL
AIBL ID	αi	βi
2	4.54322	0.411758
3	-28.1891	-1.32783
4	-57.9738	-1.02647
5	5.63828	0.525088
6	-3.44597	0.544272
7	5.20649	-0.00479284
8	-2.87062	0.0889281
9	-35.4553	-1.05325
10	-17.9138	-0.705393
11	-5.13514	0.656048
12	-20.3419	-0.722745
13	-0.245113	0.301011
14	4.68395	0.512737
15	-2.70298	0.44416
16	-4.1301	0.240225
17	-3.73815	0.214203
18	5.5207	0.430093
19	-42.3697	-1.23119
20	-23.3797	-0.788656
21	0.972225	0.63444
22	-4.08688	0.347352
23	-4.6171	0.354124
24	-3.3963	0.339778
25	-3.82948	0.311703
26	-2.86361	0.572716
27	-0.59597	0.526246
28	-17.1918	-0.603286
29	-2.03836	0.674486
30	8.9588	0.258743
31	-2.701	0.712729
32	6.89698	0.458686
33	-5.12877	0.265994
34	5.68786	0.183226
35	-2.36499	0.104553
37	2.33792	0.0829964
38	-5.79992	0.305072
39	6.45393	0.604333
40	-4.4244	0.358321
41	-4.44411	0.301374
42	-4.12233	0.266449
43	-4.02375	0.407331
44	-1.15296	0.649531
45	-16.8168	-0.183928
46	-3.96782	0.271681
47	-2.35427	0.257851
48	-3.48345	0.147615
49	-0.352232	0.0233741
50	4.85075	0.627244
51	-3.08238	0.316463
52	1.11791	0.597673
53	-2.25304	0.515504
54	-2.44414	0.396532
55	-3.62714	0.254906
56	4.33391	0.734712
57	-19.4562	-0.662031
58	-3.46461	0.18506
59	-0.806628	0.66968
60	-5.33192	0.524061
61	-2.77413	0.508868
62	-0.689902	0.537728
63	-3.50145	0.175979
64	-1.15296	0.649531
67	-0.342359	0.620962
68	-0.946931	0.416651
70	7.82181	0.298321
72	-1.45127	0.473593
73	-2.76367	0.218129
74	-2.33783	0.272903
75	0.833993	0.634766
76	-13.0697	-0.523024
78	-0.630936	0.521598
79	-0.236524	0.494568
80	0.390432	0.413964
83	1.06431	0.651409
85	3.60419	0.441303
86	-1.63596	0.0460857
87	-3.55041	0.204048
88	2.39374	0.524069
89	11.4215	0.891905
90	5.97207	0.571109
91	27.2139	-1.36042
92	-12.1783	-0.779538
96	17.9419	-1.62968
97	5.88801	0.597589
98	4.49171	0.619004
99	-0.95635	0.451249
100	3.50419	-0.0412525
101	-0.944984	0.711539
102	11.4521	-0.244527
104	15.1653	0.651521
105	5.76821	0.654702
108	-2.23008	0.133717
109	6.45195	0.0618309
110	-2.83914	0.297394
111	1.10901	0.047355
112	10.2715	0.305885
113	-13.5923	-0.353031
117	-4.07705	0.411108
118	2.32673	0.533979
119	13.7665	0.77038
120	-2.18652	0.359167
121	0.428548	0.611661
122	-0.388281	0.107384
123	-3.94086	0.236282
124	-8.65196	-0.438614
125	-3.20169	0.116892
126	10.2084	0.893781
127	-0.526959	0.450314
128	-2.18621	0.35917
129	-1.46746	0.569763
131	-1.66353	0.252639
132	4.20566	0.585395
133	-50.9126	-0.789201
134	-4.69565	0.360778
135	-2.92231	0.117849
136	6.20473	0.353084
137	-3.08238	0.316463
138	7.38055	0.534437
139	3.65822	0.584089
140	3.50277	0.581325
141	0.188566	0.143108
142	3.65399	0.46406
144	0.519504	0.400849
145	5.93595	0.434602
146	7.02581	0.639889
147	3.65822	0.584089
148	6.45393	0.604333
149	1.22858	0.595598
150	3.83208	0.439185
151	3.01315	0.482949
152	2.55376	0.518085
153	-2.97626	-0.531188
154	7.17715	0.456173
155	8.17333	0.345701
156	1.35647	0.0641889
157	3.46498	0.53017
158	1.3364	0.598631
160	-1.87111	0.0826135
161	-0.854426	0.4394
163	2.89435	0.505171
164	-4.02602	-0.0479867
165	-18.4633	-0.869942
166	2.63675	0.522868
167	1.1744	0.202501
168	1.96597	0.206096
169	-0.194624	0.375734
170	11.3378	-0.470337
171	2.32588	0.506232
174	1.87829	0.397066
175	5.89545	0.376339
176	2.4902	0.402665
177	7.03834	0.256755
178	1.56552	0.599227
179	5.88801	0.597589
181	5.00134	0.5925
182	6.45393	0.604333
183	3.10681	0.564941
184	-0.881989	0.453881
185	0.873043	0.604591
186	1.30833	0.489479
187	2.0875	0.588363
188	-3.15053	0.15667
190	2.34814	0.745334
191	5.86919	0.594915
192	9.76095	0.620244
193	4.34178	0.531078
194	5.00134	0.5925
195	-3.72852	0.178299
196	-1.4013	0.485715
197	-0.973109	0.639979
198	-0.196306	0.620161
199	2.65418	0.00709553
200	6.69015	0.610066
201	4.97099	0.555046
203	5.53858	0.319254
204	5.72773	0.286936
205	2.31594	0.590297
206	4.86707	0.261973
207	-0.853985	0.138359
208	-9.91743	-0.998496
209	-1.68175	0.295513
210	-30.8615	-0.846325
211	-4.89717	0.537429
212	0.959088	0.53467
213	-4.00485	0.483356
214	-2.7711	0.558063
215	-5.06819	0.536807
216	-4.37782	0.302737
217	-1.7881	0.434117
218	-4.1301	0.240225
219	-3.22575	0.418489
220	4.68395	0.512737
221	2.48201	0.576922
222	-46.0488	-1.0495
223	-5.01504	0.410258
225	-1.05018	0.53299
226	0.171161	0.610263
227	-4.38419	0.462389
228	1.11791	0.597673
229	7.73295	0.593113
231	-5.38579	0.569004
232	-3.73999	0.223552
233	-2.60291	0.176935
234	6.19718	0.509212
235	0.357519	0.54427
236	6.17778	0.606182
237	-0.917501	0.403887
238	10.583	0.376342
239	8.13369	0.37614
240	-4.55775	0.355095
241	7.01831	0.612337
242	6.45393	0.604333
243	4.13745	0.410696
244	5.89033	0.556374
245	10.6216	0.318155
246	-4.31971	0.257656
247	8.48912	0.389296
249	4.74375	0.480083
250	4.74375	0.480083
251	-4.69565	0.360778
252	3.41739	0.478758
253	6.12635	0.602907
254	1.13158	0.391784
255	7.38529	0.309343
256	-4.1301	0.240225
257	-38.0724	-0.906983
258	-2.99022	0.201735
259	9.85156	0.266806
260	4.84749	0.477409
261	2.87861	0.528501
262	6.62658	0.449407
263	-3.89047	0.282414
264	3.01315	0.482949
265	7.94791	0.553671
266	2.0875	0.588363
267	5.4943	0.501343
268	1.4911	0.208766
269	5.5626	0.597037
270	5.68786	0.183226
271	-2.48379	0.0623378
272	3.78829	0.48907
273	8.27872	0.7806
274	3.18669	0.126263
275	2.61683	0.609305
276	5.00134	0.5925
277	-2.03139	-0.14242
279	1.85557	0.485453
280	7.2516	0.618455
281	1.4911	0.208766
282	2.89275	0.313148
283	4.86245	0.493828
284	5.00134	0.5925
286	1.0038	0.287613
287	5.30131	0.355276
288	7.59161	0.699216
289	7.74516	0.559698
290	5.38702	0.630519
291	5.06892	0.629437
292	4.76138	0.588088
293	-0.434083	0.141648
294	8.96119	0.335291
297	4.10501	0.166539
298	0.660381	0.604102
299	-1.75736	0.327321
300	-14.6672	-0.574593
301	4.331	0.619132
302	8.85694	0.352098
303	11.2236	0.406466
304	6.75716	0.521775
305	7.07174	0.412094
306	2.10973	0.264959
307	0.854843	0.32774
308	-3.3963	0.339778
309	1.35071	0.037307
310	-1.02821	-0.977572
311	-0.438996	0.558896
312	2.32588	0.506232
313	7.68281	0.452214
314	6.44856	0.632765
315	4.43366	0.640141
316	5.32299	0.592161
317	4.827	0.41915
318	0.947215	0.407362
319	3.35696	0.587102
322	1.07247	0.505435
323	1.56131	0.528784
324	0.740857	0.208912
326	7.50561	0.612663
327	8.3815	0.212958
328	0.388654	0.340749
329	2.84665	0.50528
330	7.75886	0.793209
331	-1.17464	0.104719
332	2.79615	0.452771
333	6.93953	0.60335
334	7.22214	0.534627
335	-1.65087	-0.554053
336	2.97646	0.184597
337	2.85606	0.295331
338	5.69382	0.519771
339	3.45807	0.404843
340	7.3912	0.270387
341	-4.92905	0.512782
342	4.79013	0.681687
343	6.41691	0.473511
344	-0.388281	0.107384
345	8.81592	0.322892
349	-1.65629	0.0817383
350	1.20267	0.190479
351	4.79294	-0.466305
352	3.65822	0.584089
353	20.4235	0.941217
354	-0.488188	0.355551
355	-1.60947	0.31534
356	1.05116	0.0564778
357	9.82988	0.506344
358	0.190243	0.317641
359	6.15277	0.597755
360	-5.0779	-0.283032
361	11.2608	-0.337583
362	6.3395	0.6291
363	2.20233	0.497554
364	-2.73123	0.294052
365	-19.6753	-0.666808
366	8.38867	0.980043
367	2.95774	0.598242
368	9.22432	0.376878
372	19.6107	-0.633576
373	4.28405	-0.430529
374	13.5594	-0.750658
377	14.6329	0.599858
378	-6.56903	-0.084266
379	7.80294	0.131331
380	3.71026	-0.520504
381	-2.91238	0.397827
382	6.56121	0.594382
383	0.763029	0.396341
384	3.37048	0.455505
385	-0.0555179	0.478003
386	4.50314	0.0475241
387	6.19451	0.21417
388	3.13257	0.224819
389	0.768069	0.0130321
390	5.27439	0.487247
391	5.2897	0.171418
392	15.0831	0.55772
393	5.88154	0.582061
394	-1.08336	-0.130493
395	6.3696	0.595261
397	3.59839	0.565845
398	-11.3299	-0.556256
401	9.44664	0.389171
402	3.89617	0.587526
403	7.23641	0.597805
404	4.54322	0.411758
405	6.14751	0.562743
406	3.77329	0.30602
407	6.97707	0.540072
408	7.03834	0.256755
409	7.21412	0.619603
410	8.54878	0.338426
411	2.64597	0.336564
412	5.46677	0.507971
413	6.3696	0.595261
414	7.50561	0.612663
415	0.808537	0.311473
416	5.4943	0.501343
417	13.1963	0.106971
419	-5.04851	0.493006
420	2.32588	0.506232
421	5.42092	0.852588
422	-3.83983	0.274226
423	15.9607	1.18442
424	3.35696	0.587102
425	8.53481	0.18277
426	7.38055	0.534437
428	2.89435	0.505171
430	0.445204	0.454746
431	0.449394	0.0250274
432	-1.3451	0.181798
433	-8.05659	0.350929
434	-3.32427	0.180182
435	-6.12558	0.516991
436	5.97685	0.470721
437	1.93512	0.142933
438	3.12136	0.584165
439	4.10501	0.166539
440	-50.2585	-1.13872
441	1.65018	0.500559
442	6.12718	0.510697
443	7.20708	0.384617
444	7.01831	0.612337
445	-9.88111	-0.325856
446	1.30833	0.489479
447	6.91579	0.63082
448	-0.421029	-0.0764191
449	4.66147	0.578977
451	4.98722	0.555509
452	0.768069	0.0130321
453	-4.1301	0.240225
454	6.81241	0.523642
455	1.11958	0.505242
456	2.66259	0.117316
457	3.64505	0.143522
458	5.71609	0.325546
459	6.91194	0.274391
460	3.03251	0.450657
461	1.64525	0.622341
462	-37.2218	-0.697339
463	0.414684	0.458229
464	0.14156	0.412559
467	6.21181	0.579724
469	7.22012	0.584271
470	7.23536	0.633238
471	0.808899	0.0948544
472	6.69836	0.259283
473	-20.4977	-0.692034
474	-21.1859	-0.991214
475	1.32108	0.112004
476	4.32978	0.129949
477	-2.77529	0.603569
478	-0.451558	0.221227
479	-10.766	-0.608463
480	-0.513534	0.1501
482	-0.761336	0.538702
483	13.3345	0.748585
484	2.41167	0.469568
485	7.38055	0.534437
486	1.4508	0.289254
487	-9.58763	-0.120208
489	-2.2185	0.142683
490	7.60665	0.0968563
491	3.77595	0.328922
492	7.90902	0.385623
493	2.48201	0.576922
494	1.25973	-0.356055
495	3.35696	0.587102
496	2.0875	0.588363
497	15.7224	0.519829
498	7.14118	0.547239
499	3.60716	0.491979
500	6.91579	0.63082
501	5.4943	0.501343
502	5.19802	0.084761
503	1.72122	0.0318758
505	-3.18465	0.158041
506	6.08323	0.324732
507	-7.41792	-0.451314
508	5.30131	0.355276
509	-2.886	-0.186948
510	15.3585	-2.44149
511	3.35696	0.587102
513	-9.12785	-0.475423
514	-2.60375	0.23313
515	-7.50254	-0.8635
516	2.11378	0.468102
517	3.65822	0.584089
518	3.89617	0.587526
519	5.90257	0.626984
520	5.90257	0.626984
521	6.97708	-0.418323
522	-32.9965	-1.13882
523	6.4013	0.466275
524	2.15368	0.497583
525	6.98161	0.551395
526	5.30014	0.376191
527	4.71909	0.610071
528	3.64786	0.607179
529	-0.317553	0.612856
530	7.61741	0.550085
531	4.0277	0.508339
532	0.677129	0.411355
533	1.73609	0.588859
534	3.12136	0.584165
535	-0.602759	0.191187
536	8.83815	0.574128
537	4.331	0.619132
539	-1.69001	0.178681
540	-10.3035	-0.304103
541	2.42468	0.48325
542	4.66147	0.578977
543	5.5626	0.597037
545	-1.63092	0.169452
546	-0.79239	0.0186498
547	8.15158	0.312101
548	-1.33079	0.367447
549	-1.96976	0.0544192
550	-0.352931	0.0566219
551	0.688781	0.405127
552	-3.85574	0.320914
553	1.22218	0.10662
555	6.08152	0.674991
556	1.59397	0.592406
557	3.01315	0.482949
558	6.08202	0.236625
559	4.64348	0.407621
560	0.947215	0.407362
561	3.91144	-0.158783
562	-0.613071	0.618823
563	-36.6152	-0.780045
564	-3.24031	-0.28848
565	-0.401822	0.62883
567	21.1012	0.580343
569	1.77605	0.509016
570	-3.23287	0.146421
571	1.35021	0.458926
572	2.3801	0.412307
573	2.27887	0.506425
574	5.36239	0.48999
575	7.21387	-0.881388
576	-0.613819	0.436618
577	2.06759	0.428674
578	3.6788	0.881131
579	3.32737	0.588829
580	4.78681	0.387162
581	-2.61427	0.126234
584	-1.83713	0.181409
586	3.5497	0.575131
587	0.190243	0.317641
588	6.47424	0.4268
589	6.74435	0.440998
590	0.580704	0.478747
591	5.11509	-0.740412
592	-1.76661	0.341718
594	0.0288101	-0.0247169
595	3.66268	0.624751
596	-0.0490888	0.492588
598	-2.87062	0.0889281
599	5.2897	0.171418
601	-1.04551	0.0310372
602	2.84894	0.157739
603	7.38529	0.309343
604	-1.69001	0.178681
605	0.597354	-0.34184
606	-0.0418692	0.110385
607	5.43347	0.753816
608	5.5626	0.597037
609	-1.85446	-0.733658
610	6.38918	0.526484
611	0.381514	-0.480724
612	1.0734	0.135544
613	3.13127	0.258827
614	1.46719	0.466703
615	-3.41596	0.151206
616	-0.352232	0.0233741
617	-4.69003	0.32762
618	-0.799567	0.618472
619	-22.7127	-1.05942
620	6.4737	0.444232
621	5.22695	0.522569
622	11.2854	0.420821
623	5.81981	0.463673
624	2.42855	-0.165475
625	-74.4849	-1.21584
626	6.38793	0.271909
627	6.45393	0.604333
628	0.695964	0.519868
630	3.76134	0.272873
631	5.65973	0.238827
632	4.76138	0.588088
633	5.30131	0.355276
635	6.89627	0.461224
636	6.27317	0.461486
637	4.02582	0.546172
638	4.34065	0.585418
639	7.86286	0.362721
640	5.88532	0.301489
641	6.56488	0.314908
642	4.84841	0.347838
643	1.55043	0.53389
644	7.14118	0.547239
645	3.31676	0.468613
646	-45.5138	-1.47546
648	6.80786	0.393285
649	-0.715871	0.200103
650	0.373499	0.103115
651	0.449394	0.0250274
652	7.8397	0.597231
653	-3.50145	0.175979
654	1.72122	0.0318758
655	-4.28369	0.296379
656	-1.48553	0.0204354
658	19.0367	-1.24831
659	-3.72852	0.178299
660	5.5082	0.368989
661	2.64417	0.57277
662	-0.634575	0.545724
663	-4.78138	0.411883
665	8.01303	-0.0122305
666	8.3292	0.844279
667	2.20233	0.497554
668	1.86012	0.493167
669	0.30294	0.510266
670	3.79046	0.583744
671	6.3395	0.6291
672	-7.77467	-0.420093
673	3.89617	0.587526
674	8.63244	0.845809
675	6.21256	0.443348
676	13.484	0.303615
677	2.84894	0.157739
680	7.91944	0.4868
681	6.89406	0.601124
682	6.12635	0.602907
683	-4.231	-0.315598
684	6.95118	0.447924
685	4.86245	0.493828
686	6.48013	0.535752
687	5.92663	0.435302
688	5.2897	0.171418
690	4.744	0.139497
691	5.91417	0.526699
692	6.5298	0.536197
693	12.9776	1.24111
695	0.330972	0.324009
696	7.41277	0.550755
697	5.53627	0.541608
698	-3.33283	0.744627
699	1.42842	0.615925
700	3.66598	0.548452
702	-4.28369	0.296379
703	3.47472	0.522902
704	3.61798	0.484602
705	5.66916	0.101332
707	1.30833	0.489479
708	6.21906	0.724452
709	7.38055	0.534437
710	3.356	0.441624
711	7.27284	0.564018
712	8.5224	0.351545
713	6.19451	0.21417
714	6.21256	0.443348
715	4.13745	0.410696
716	2.25155	0.20657
717	-31.9945	-0.94582
718	2.75208	0.415664
720	-4.53616	0.57169
721	-14.1137	-0.599473
722	-0.0554563	0.568287
724	-3.32915	0.22789
725	5.80165	0.524952
726	-9.81917	-1.32735
727	7.5977	0.592564
728	1.30095	0.504094
729	3.50458	0.501443
730	7.53313	0.585431
731	-31.222	-0.898648
732	1.30833	0.489479
733	5.32299	0.592161
734	3.13115	0.27971
736	0.0795999	0.260452
737	3.58673	0.319824
738	-4.4244	0.358321
739	-5.68328	-0.194005
740	-7.51265	-1.15832
741	0.99907	0.264457
742	-5.30297	0.501805
744	8.06514	-1.37689
745	-4.27384	0.364897
746	-35.482	-0.85772
747	-3.55735	0.0449766
748	-26.3143	-0.554369
750	-2.90574	0.15343
751	-4.6573	-0.609679
752	5.99577	0.597472
753	-2.37365	0.407097
754	3.97005	0.306128
755	-2.22751	0.362839
756	0.0510231	0.556259
757	-2.02592	-0.161922
758	4.48193	0.6063
759	7.55214	0.298988
760	-1.92993	0.647776
761	10.8785	-0.917927
762	4.10485	0.206288
763	-2.87062	0.0889281
764	3.65869	0.452988
765	3.66931	0.46805
766	4.99121	0.225244
767	1.24702	0.513449
768	7.08228	0.331495
769	11.0278	0.462357
770	3.01315	0.482949
771	8.4504	0.45819
772	0.768069	0.0130321
773	4.549	0.684839
774	1.20162	0.5138
775	5.78011	0.429716
776	-44.3908	-1.1231
777	0.0413709	0.485938
778	-0.093259	0.00549129
779	8.75276	-0.15963
780	-0.135536	0.324867
781	15.5463	-0.26625
782	9.51271	0.390294
784	0.948738	0.510273
786	5.88801	0.597589
787	1.72122	0.0318758
788	4.15199	0.427395
789	-32.0277	-1.33074
791	3.5696	0.459696
792	-3.52046	0.359266
793	-1.89246	-0.451409
794	-49.2878	-1.12725
795	-2.08444	0.359694
796	-1.68175	0.295513
797	1.85029	0.472186
798	2.38301	0.388088
799	-3.7851	0.383162
800	6.87605	0.0908491
801	-3.56666	0.285384
802	4.84616	0.47006
803	3.40298	0.418336
804	7.39473	0.449435
805	8.08396	0.695423
806	4.9106	0.53845
807	7.32318	-0.141415
808	-1.15161	0.236547
811	3.92661	0.250646
812	5.2977	0.518852
813	-4.76022	-0.309024
814	-4.52065	0.365485
815	6.59137	0.105782
816	1.24372	0.305391
817	3.63121	0.427529
818	7.49871	0.472129
819	-0.371783	-0.775303
822	-4.02375	0.407331
823	-13.0929	-0.619666
824	-48.608	-1.06347
826	3.91399	0.499044
827	3.96426	0.499284
828	-1.40384	0.475114
829	2.29228	0.214014
831	1.37302	-1.05143
832	6.92819	0.55768
833	2.72989	0.0609966
834	-0.388281	0.107384
835	3.02883	0.320907
837	7.5788	0.621534
839	-24.0138	-0.500157
840	10.8719	0.374474
841	0.784938	0.495227
842	8.08528	0.0667462
843	3.65822	0.584089
844	17.696	-0.466998
845	1.285	0.531007
846	-3.27068	0.259564
850	-2.47277	0.417099
851	-1.14419	0.110818
852	1.87102	0.504666
853	3.47889	0.505886
854	1.35647	0.0641889
855	7.00694	0.537555
856	5.4943	0.501343
857	7.85232	0.339933
858	6.48757	0.68926
859	4.86245	0.493828
860	5.31185	0.600095
861	8.30545	-0.0487509
862	4.38382	0.146071
863	5.46526	0.536375
864	4.70734	0.594133
865	-3.99268	0.418324
866	0.61219	0.511509
867	3.12136	0.584165
868	5.19595	0.509652
869	-24.604	-0.704755
870	1.46455	0.529234
871	1.77605	0.509016
872	-0.834698	0.0802248
873	3.61798	0.484602
874	1.35647	0.0641889
875	2.38737	0.488944
876	-14.4194	-1.1146
877	-22.6918	-1.00163
878	0.976437	0.448049
880	4.86245	0.493828
881	-30.1233	-0.900193
882	-8.23467	-0.373244
883	1.30833	0.489479
884	8.02178	0.342675
887	1.85557	0.485453
888	1.93512	0.142933
889	1.05116	0.0564778
890	-0.902574	-0.223579
891	5.58542	0.591707
892	-8.57399	-0.720311
894	-0.284772	-0.548386
897	9.23519	0.477776
899	4.96241	0.523512
900	1.35067	0.540782
901	4.65306	-1.24609
902	7.00824	0.578994
903	11.5988	-1.14062
904	6.12635	0.602907
906	-2.33783	0.272903
907	7.14118	0.547239
909	-2.13618	0.0665912
910	-35.254	-0.933088
911	-5.31579	-0.281822
912	4.78304	0.270205
913	-14.4273	-0.804464
914	-7.55813	-0.74024
915	5.76708	0.617396
916	3.33818	-0.492916
918	26.473	0.0154881
919	-18.9554	-1.0002
923	-8.43561	-1.48437
924	4.51501	0.0470565
926	4.03775	-0.328422
927	2.62953	0.420026
929	-9.31256	-0.802687
930	-8.48753	-1.03639
931	-4.76336	0.571742
932	-2.55603	0.210826
933	-11.6012	-0.56863
935	16.8924	-1.0463
936	-28.306	-0.904581
937	10.6041	0.263671
938	8.91037	0.381761
939	-3.41292	-0.388945
940	-14.0001	-0.560895
942	11.373	1.31504
943	-4.83675	-0.843801
945	5.04851	-0.146513
947	-19.1319	-0.570649
948	-11.1359	-0.725997
949	-0.335517	-0.191089
951	12.1127	0.548646
952	-20.0737	-0.59177
953	-43.6906	-1.05397
956	-30.4408	-0.828582
957	-1.54884	0.297312
958	3.77966	0.163029
959	-32.452	-0.89867
960	-68.5498	-1.47723
961	-0.607012	0.528593
963	-7.13516	-0.0951122
964	-11.4343	-0.907865
966	6.21256	0.443348
967	5.23955	0.421979
968	-7.58169	-0.275569
969	-51.33	-0.954865
971	-59.4665	-1.23579
972	4.65514	0.528884
973	5.4943	0.501343
974	9.83146	-0.351377
976	-33.5837	-0.98043
978	14.0965	0.143947
981	-37.0662	-1.44416
982	-3.98587	-0.094243
985	6.75716	0.521775
986	-13.9348	-0.837048
987	23.0778	-2.02324
988	6.5298	0.536197
989	4.20251	0.211441
990	-3.38169	-0.0128455
991	-26.7394	-0.964203
992	0.6338	-0.0881143
993	17.0958	-1.06682
994	-33.4215	-1.17635
995	-46.3044	-1.40063
996	-8.57098	-0.281986
997	-34.1522	-1.04552
998	3.37977	0.605272
999	-15.1135	-0.482794
1000	3.15611	0.206432
1001	-2.08198	0.235138
1002	-20.5192	-0.846682
1003	-3.67219	-0.3216
1004	-2.36499	0.104553
1005	1.01648	0.490528
1006	-25.5114	-1.04472
1011	1.63765	0.00502507
1013	4.94611	-0.258338
1016	-10.3141	-0.346705
1017	3.7661	0.0644945
1019	4.57578	0.525385
1020	-10.8346	-0.837627
1021	4.43179	0.092592
1022	-31.9897	-0.903494
1023	-0.506621	-0.139187
1024	-4.88669	0.558396
1025	-27.4056	-0.768637
1026	-5.26472	-0.15949
1027	2.89435	0.505171
1030	-3.62906	0.0342291
1031	-27.6088	-1.4647
1032	0.799877	-0.123483
1033	-11.6305	-0.546352
1034	0.28079	0.135364
1035	5.31494	0.406726
1036	5.56214	-1.0419
1040	-11.5501	-0.438697
1041	-7.37554	-0.571578
1042	-7.88554	-0.862172
1043	11.3828	0.0158637
1045	-8.8057	0.165842
1047	-20.7341	-0.476738
1048	7.3912	0.270387
1049	-28.3766	-1.37071
1050	5.28605	0.523688
1051	-12.2494	-0.352979
1052	-17.5497	-0.58215
1055	2.81027	0.358443
1056	6.00573	-0.71912
1058	-24.8628	-1.67495
1060	-34.1516	-0.898066
1061	-2.96263	0.310993
1063	-45.9837	-1.48091
1065	-36.0807	-1.37175
1066	36.9781	1.5189
1067	1.36583	0.378697
1070	-3.55041	0.204048
1071	-1.16063	0.381613
1072	4.49433	-0.174292
1073	-5.59641	-0.237217
1075	-45.8948	-0.981044
1077	-16.7594	-0.747832
1078	-30.8636	-0.941428
1080	-24.8768	-0.864097
1082	-18.8898	-0.584825
1086	-5.87853	-1.11628
1087	-25.3218	-0.817965
1088	7.40378	0.208591
1089	19.1821	-1.48034
1090	2.91282	0.039697
1091	-19.6587	-1.23336
1092	8.75263	-1.02564
1094	-4.54067	-1.02574
1095	-1.13781	0.11136
1096	-21.8665	-1.4278
1097	13.6763	0.356352
1098	2.08953	0.525032
1099	-1.31553	-0.363198
1100	-20.1325	-1.41256
1101	4.08435	0.237718
1102	-2.23689	-0.900453
1103	22.761	-0.29409
1104	4.01649	0.734711
1108	-21.3154	-0.76381
1109	-3.50145	0.175979
1110	-2.22181	0.544502
1113	-26.3038	-0.693923
1114	8.45356	-0.0988394
1115	-0.767105	-0.375024
1116	24.5215	1.06363
1120	-2.26508	-0.17261
1121	-24.4832	-0.669624
1125	-51.2844	-1.05501
1127	-4.63583	-0.619767
1128	-19.2731	-1.00588
1129	-36.3978	-0.714641
1131	-7.87317	0.22855
1133	-28.8318	-1.23239
1136	-33.768	-0.841736
1138	-5.55654	-0.288063
1142	-4.7599	0.38244
1143	-38.5252	-0.904978
1144	7.83386	0.0651396
1145	19.0323	-0.664431
1146	-1.05685	0.566424
1147	8.748	0.596688
1148	-31.0351	-0.897991
1149	-13.3648	-0.706588
1151	-1.75215	-0.878292
1152	-5.23167	-0.80889
1153	-1.29832	0.446004
1156	-17.9502	-0.497549
1158	14.8708	-1.24821
1159	5.501	0.491418
1160	-46.501	-1.06334
1162	-5.36857	-0.366129
1163	-19.9403	-0.998679
1164	-26.3357	-1.3616
1166	18.5262	0.750385
1168	-8.02998	-0.795743
1169	-16.5213	-1.01137
1170	10.1314	0.120679
1171	3.69143	-0.641253
1173	-30.938	-1.23915
1174	-4.428	0.325954
1175	19.5808	0.727936
1177	-32.7553	-0.881238
1178	-2.80978	0.329784
1180	9.75576	0.134429
1182	-3.55905	0.0460115
1183	2.22702	0.560959
1184	-4.92591	0.527984
1186	-2.73179	0.091679
1187	2.44472	0.0226079
1188	-33.9085	-1.03558
1189	-3.19613	0.455663
1190	-3.44862	0.395422
1191	-4.15512	0.529036
1192	-2.96239	0.422527
1193	-3.25193	0.139112
1194	6.56488	0.314908
1195	16.6314	0.088183
1196	8.69379	-0.196803
1197	-5.79106	0.396785
1198	5.58529	0.2037
1199	-3.48345	0.147615
1200	-26.6861	-0.755415
1206	-3.45104	-1.00094
1208	-13.7119	-1.55528
1209	20.684	-1.00258
1211	19.806	-0.551092
1213	1.43088	-0.30365
1214	-2.91238	0.397827
1215	1.58853	0.184201
1217	-3.93856	0.290772
1218	-4.77674	0.50416
1219	-3.97801	0.243705
1220	-6.01125	-0.548669
1221	-1.69048	0.312365
1222	-2.13095	0.38899
1224	-21.8581	-0.934369
1225	4.55388	0.383605
1226	-3.62927	0.257188
1227	-25.81	-0.766829
1228	9.63066	0.589653
1230	-1.74267	0.036782
1234	-1.09686	0.243933
1236	-4.45885	0.325418
1237	4.41014	0.332397
1238	-2.99483	0.152463
1239	-2.13618	0.0665912
1240	-3.45691	0.457965
1241	4.76322	0.320676
1242	-6.79155	-0.131254
1244	-2.11638	-0.58048
1246	-25.9571	-0.977795
1247	-2.61427	0.126234
1248	-1.98385	0.1937
1249	-2.33783	0.272903
1251	6.19451	0.21417
1252	-2.89813	0.313122
1253	-13.4752	-0.457324
1254	-9.15594	-0.251395
1255	-4.53977	0.473252
1256	-4.02375	0.407331
1257	-3.48345	0.147615
1258	-3.62208	0.232866
1259	1.00929	0.468368
1260	-21.5453	-1.51995
1261	-25.5909	-1.41691
1262	-9.07029	-0.518136
1263	-3.1749	0.165852
1264	-7.56161	-0.619461
1265	0.423665	0.370758
1266	-2.28068	0.16076
1267	-4.12439	0.310138
1269	-3.55548	0.331871
1272	1.45763	0.193738
1273	14.0797	-0.0185543
1276	2.38874	-0.496868
1277	-10.692	-0.789303
1278	1.03872	0.319002
1279	-2.57317	0.256246
1281	-1.66051	0.280646
1282	-2.53169	0.291421
1283	-7.36028	0.0154539
1284	7.57374	-0.34958
1285	-4.87798	0.622974
1286	4.17713	0.37171
1287	5.29488	0.351473
1288	1.82475	0.20718
1290	0.740857	0.208912
1291	0.882118	0.201986
1293	0.355913	0.292661
1294	-2.99022	0.201735
1295	4.53655	0.340456
1296	-18.5836	-0.132347
1297	-2.31121	0.584494
1298	-7.95251	-1.05077
1301	-10.5432	-0.224217
1302	-0.611185	0.105235
1303	-0.849377	0.315627
1304	-6.47686	-0.351894
1307	-1.83519	0.32676
1308	-14.1755	-0.708028
1309	1.05116	0.0564778
1310	6.64853	0.259786
1311	-29.6362	-1.06469
1312	3.99655	0.240989
1313	1.1744	0.202501
1315	0.908526	-0.351745
1318	-1.11081	0.211726
1319	-0.519312	0.199416
1321	-0.935166	0.0722597
1322	-9.81902	-0.374356
1324	-3.96782	0.271681
1326	2.21298	0.533214
1327	0.949988	0.318255
1329	-5.88586	-0.444349
1330	-3.94086	0.236282
1332	2.59898	0.0059486
1333	-4.4244	0.358321
1334	-2.22979	0.124107
1335	4.55798	0.351991
1337	-1.04551	0.0310372
1339	-1.18842	0.170764
1340	-0.668221	0.335926
1341	0.441016	0.316392
1343	-0.516952	0.270115
1344	-20.9105	-0.752089
1345	15.3576	0.491976
1346	3.75005	0.0978798
1347	-1.04551	0.0310372
1349	7.05564	0.332684
1350	-1.40292	0.236232
1352	-1.61745	-0.00150334
1353	-0.46838	0.0463767
1354	0.790186	0.218652
1356	-6.59686	-0.150645
1357	16.9213	-0.327413
1358	7.44978	0.450592
1359	1.71097	0.113331
1360	-2.55603	0.210826
1361	9.28433	0.152022
1363	-1.7205	0.120454
1365	-3.97801	0.243705
1366	-0.512915	0.285058
1369	1.25004	0.252721
1370	-0.677579	0.137642
1372	5.68786	0.183226
1373	-0.650731	0.413544
1374	-2.81925	-0.65591
1375	-5.24146	0.484079
1376	-2.77199	0.377006
1377	-10.8064	-0.219453
1379	0.449394	0.0250274
1380	4.54232	0.250018
1382	-16.4319	-0.495313
1383	7.66638	0.358084
1384	-2.84764	0.425917
1387	-54.6717	-1.32748
1388	-2.75195	0.285648
1390	7.90978	-1.19414
1391	-3.56423	0.229237
1392	0.437622	0.204296
1393	18.4347	0.537016
1394	10.6758	0.602246
1396	5.8936	0.256356
1397	0.0967827	0.0247658
1398	23.9564	1.06486
1399	-1.40292	0.236232
1401	-2.53169	0.291421
1402	-17.9224	-0.612643
1403	3.25728	-0.556681
1404	0.343745	-0.523876
1405	6.0537	0.497174
1408	-1.04551	0.0310372
1409	-1.48553	0.0204354
1410	-2.60291	0.176935
1411	-3.26501	0.0943919
1412	-2.09553	0.284194
1413	6.56488	0.314908
1415	-1.05377	0.0659487
1416	7.16836	0.665747
1417	3.28433	0.299442
1418	6.26338	0.301684
1419	6.37168	0.297168
1421	-0.452936	0.139971
1422	-0.436677	0.396404
1423	-1.46666	0.402933
1424	-4.12233	0.266449
1425	-21.6801	-1.13167
1426	-2.56052	0.0909302
1427	-30.2593	-0.849791
1428	7.82703	0.0367106
1429	2.14898	-0.445784
1430	-2.28203	-0.281414
1431	2.44349	0.325217
1432	4.88901	0.511888
1433	-1.55231	0.127197
1434	20.0135	0.374751
1435	-18.6427	-0.722863
1436	-2.00075	0.315373
1437	20.2067	-0.161696
1439	-1.19655	0.01889
1440	-2.53571	0.322459
1442	-4.47308	-0.448527
1443	-1.29244	0.0651153
1444	4.1732	0.26171
1448	2.84894	0.157739
1449	6.16879	0.219158
1451	6.36028	0.316549
1453	-0.434083	0.141648
1454	0.452304	0.0555526
1455	-1.4961	0.331285
1456	-1.89683	0.253455
1457	26.3094	1.4008
1459	2.8015	0.215339
1461	8.85709	0.407868
1462	1.50247	-0.0571853
1466	0.851662	0.246119
1467	1.96857	0.143329
1468	-3.3963	0.339778
1471	14.8903	0.556979
1473	-7.6336	-0.909609
1479	7.92466	0.396601
1480	6.1798	0.309696
1481	14.5429	0.86642
1482	9.64246	-0.00894617
1483	1.4911	0.208766
1485	3.85147	0.144529
1486	-40.3658	-0.876879
1487	-3.15053	0.15667
1488	-3.08238	0.316463
1491	4.77471	0.3435
1492	9.77602	0.467901
1493	6.48663	0.271936
1494	8.71758	0.393402
1495	3.33139	0.0919446
1497	-0.335081	-0.028292
1498	6.55072	0.312839
1499	7.03011	0.522621
1500	-1.12334	0.195796
1501	-0.093259	0.00549129
1502	-2.92945	0.0180015
1503	-4.37184	0.354665
1504	-23.8478	-1.33332
1508	-4.78138	0.411883
1509	-3.8213	0.199185
1510	-1.04755	0.151517
1511	-9.18741	-0.335683
1512	4.78635	0.336464
1513	23.6555	0.85848
1514	2.29228	0.214014
1516	17.6803	-1.27204
1517	12.4956	0.651917
1519	4.73581	0.20701
1520	-0.893859	0.0294972
1521	1.04076	0.425766
1522	11.6014	0.557982
1524	0.728767	0.254339
1526	19.8889	0.0192677
1529	2.59674	0.0758588
1531	5.51326	0.268265
1533	-2.40951	0.3924
1534	7.12367	0.364885
1535	-1.55463	0.298061
1537	14.4484	0.479834
1540	-0.616266	0.0537323
1541	-1.45326	0.0355647
1542	-0.0238325	-0.27852
1543	3.3793	-0.04271
1547	17.83	1.40875
1548	9.02719	0.37527
1549	-4.90002	-1.09016
1552	-26.4694	-0.9418
1553	10.2029	0.362856
1557	8.3518	0.342102
1558	-2.60291	0.176935
1559	-11.0708	-0.957442
1560	16.5544	0.256261
1561	0.0599708	-0.236234
1563	7.24895	0.29409
1564	-2.79263	0.194098
1565	-14.596	-1.54054
1566	3.74105	0.221287
1567	-3.11056	0.11922
1568	-1.59664	0.277277
1569	-2.90061	0.110146
1571	7.43294	0.349013
1572	-18.129	-0.72988
1574	5.08159	0.199575
1576	-5.63224	-0.850286
1577	-2.30132	-0.355425
1578	-3.20031	0.117629
1579	23.8364	0.769623
1580	4.69771	0.242775
1581	4.17464	-0.0154085
1583	5.08159	0.199575
1585	-1.15161	0.236547
1586	-11.5811	-0.884896
1587	-4.10065	-0.0785201
1588	7.3419	0.29456
1589	10.1605	0.341697
1590	-2.11919	-0.160273
1591	-1.91943	0.221087
1592	-4.80342	0.389679
1593	-4.19614	0.311448
1595	-5.39897	-0.260322
1596	4.32978	0.129949
1597	2.73538	-0.22585
1598	-3.70214	0.352669
1599	-1.29244	0.0651153
1601	-2.99022	0.201735
1602	-12.818	-1.08037
1604	10.9585	0.440866
1605	-22.0583	-0.976044
1607	-8.97338	-1.05157
1608	-7.67256	-0.413107
1609	3.78562	0.179382
1610	4.77238	-0.154581
1611	14.6867	-0.130009
1613	5.95862	-0.0462099
1614	2.09156	0.184195
1615	-0.776078	0.138173
1616	-23.7832	-1.00474
1618	4.97837	0.298669
1619	-44.796	-1.32132
1620	-34.3571	-1.42689
1621	19.6338	0.196011
1622	7.52066	0.53483
1623	5.81728	-0.455223
1624	5.51558	0.260199
1625	-26.0645	-0.662661
1629	6.91194	0.274391
1630	2.86292	0.157941
1631	0.325038	-0.486917
1633	-41.5763	-1.01682
1635	1.93512	0.142933
1636	10.2899	0.475708
1637	8.20206	-0.0119902
1638	-9.21281	-1.00015
1639	-0.36488	0.37855
1640	3.69961	0.197312
1641	22.9507	0.701842
1642	-8.93093	-0.149242
1643	6.19451	0.21417
1644	-12.2794	-0.650119
1645	0.859684	-0.0600538
1647	1.53465	0.32608
1648	13.2819	-0.0790991
1649	6.41039	0.291438
1651	-1.49424	0.175955
1652	10.3646	0.330503
1653	-1.48553	0.0204354
1657	4.57022	0.0402128
1661	0.373499	0.103115
1663	4.07627	0.133062
1665	2.02209	0.0729853
1668	15.9975	-0.818639
1669	4.07627	0.133062
1675	-1.50895	-0.222773
1678	-0.379007	-0.283009
1679	-4.36451	-0.23833
1680	2.02209	0.0729853
1690	-12.9571	-2.072
1691	-1.34887	0.108318
1694	4.07627	0.133062
1698	2.02209	0.0729853
1705	4.73581	0.20701
1706	14.9134	0.746127
1707	3.36056	0.111016
1709	-0.434083	0.141648
1710	-0.616266	0.0537323
1714	0.768069	0.0130321
1715	-1.06046	0.118203
1716	-1.63092	0.169452
1719	4.38382	0.146071
1721	4.32978	0.129949
1725	1.45952	-0.483162
1729	-1.58531	0.215833
1730	1.94708	0.101736
1736	-2.63709	0.166336
1737	-0.00517238	0.359202
1739	-0.686729	0.0784355
1740	3.04427	0.0991826
1744	-18.1582	-1.10866
1747	0.374349	0.266528
1749	-23.627	-1.21751
1753	4.93102	0.168463
1761	-0.36317	0.177971
1764	-37.3878	-0.922227
1766	-0.639521	-0.774552
1767	-0.434083	0.141648
1768	0.923405	0.0920757
1770	0.680888	-0.542946
1771	2.91018	0.121974
1772	2.02209	0.0729853
1782	2.51435	-0.0129221
1783	0.315624	0.0367934
1784	4.73581	0.20701
1786	2.02209	0.0729853
1787	4.73581	0.20701
1789	21.1932	0.488219
1790	5.2897	0.171418
1791	0.165656	0.0503124
1792	2.02209	0.0729853
1793	1.94708	0.101736
1796	3.58931	-1.13475
1798	2.02209	0.0729853
1799	2.02209	0.0729853
1800	0.165656	0.0503124
1802	-3.86307	0.237902
1806	4.32866	0.162814
1813	-1.12495	-0.193069
1818	-2.17213	0.1023
1819	5.08171	0.17198
1822	9.8131	0.407062
1825	1.05116	0.0564778
1827	1.35071	0.037307
1829	2.98814	0.0983104
1835	9.44664	0.389171
1836	-3.86307	0.237902
1837	1.05116	0.0564778
1843	-1.04551	0.0310372
1848	-39.0754	-1.12575
1849	-0.616266	0.0537323
1850	2.32478	0.060166
1854	2.91018	0.121974
1856	-3.15053	0.15667
1857	2.02209	0.0729853
1858	8.85694	0.352098
1859	3.04427	0.0991826
1863	1.03859	0.0902316
1864	2.38996	-0.110176
1868	1.05116	0.0564778
1869	-0.352931	0.0566219
1871	6.26856	0.128361
1873	2.98814	0.0983104
1877	2.02209	0.0729853
1878	-2.17213	0.1023
1881	5.2897	0.171418
1883	-13.5029	-1.66304
1886	-4.54586	0.331927
1887	3.04427	0.0991826
1889	-0.093259	0.00549129
1896	0.547549	0.334992
1902	1.05116	0.0564778
1903	2.32478	0.060166
1904	3.04427	0.0991826
1905	0.452304	0.0555526
1906	-1.65629	0.0817383
1909	-2.56052	0.0909302
1910	-1.65629	0.0817383
1912	-2.61427	0.126234
1913	-2.2185	0.142683
1914	-4.14515	-0.43342
1922	9.07823	0.120968
1923	-19.9017	-1.27028
1932	6.66227	0.307484
1933	3.04427	0.0991826
1938	1.35647	0.0641889
1939	1.72122	0.0318758
1941	-1.87111	0.0826135
1942	17.9167	-0.0769645
1944	5.37426	0.185541
1950	4.32978	0.129949
1951	1.35647	0.0641889
1953	1.35647	0.0641889
1961	19.7832	0.566285
1962	0.165656	0.0503124
1963	6.95044	0.164446
1964	0.452304	0.0555526
1965	4.07627	0.133062
1966	6.87013	0.333389
1968	2.33792	0.0829964
1977	-0.352931	0.0566219
1980	4.32978	0.129949
1987	2.02209	0.0729853
1990	-6.79155	-0.131254
1999	8.91707	0.260011
2003	5.2897	0.171418
2004	2.32478	0.060166
2005	-1.04551	0.0310372
2006	-2.36499	0.104553
2009	-0.352931	0.0566219
2010	1.03859	0.0902316
2017	-3.36484	0.171277
2018	1.35647	0.0641889
2019	3.33139	0.0919446
2021	-4.55775	0.355095
2023	12.4238	0.387394
2024	2.72989	0.0609966
2026	-1.17464	0.104719
2031	4.38382	0.146071
2036	-15.8321	-0.76389
2038	-1.65629	0.0817383
2039	1.05116	0.0564778
2041	-4.88934	0.410313
2044	1.94708	0.101736
2045	-3.73547	0.206046
2049	-2.61427	0.126234
2050	1.72122	0.0318758
2056	-2.13618	0.0665912
2058	2.32478	0.060166
2066	-0.0332568	0.0647511
2070	25.406	0.882545
2072	3.75005	0.0978798
2075	2.32478	0.060166
2077	0.452304	0.0555526
2078	-0.352232	0.0233741
2081	4.32978	0.129949
2083	4.744	0.139497
2087	0.209214	0.0875406
2090	4.32978	0.129949
2091	-1.63596	0.0460857
2092	-0.352232	0.0233741
2093	1.35071	0.037307
2101	2.32478	0.060166
2102	1.35647	0.0641889
2104	-0.352232	0.0233741
2107	3.33139	0.0919446
2109	-1.63596	0.0460857
2110	-0.844547	0.00856065
2111	-5.57551	-0.145318
2113	-1.04551	0.0310372
2116	4.744	0.139497
2120	-1.73457	0.121781
2121	0.209214	0.0875406
2124	3.33139	0.0919446
2125	9.98539	0.223748
2127	0.449394	0.0250274
2134	5.2897	0.171418
2138	3.75005	0.0978798
2143	3.36056	0.111016
2145	-2.78742	0.129581
2146	7.01184	0.271627
2147	2.32478	0.060166
2151	7.27453	0.19991
2152	-4.08528	0.267173
2153	15.1752	1.01729
2159	-2.48379	0.0623378
2160	3.33139	0.0919446
2161	-1.63596	0.0460857
2163	-2.027	0.0389985
2164	-1.05351	-0.106472
2168	-0.352931	0.0566219
2169	5.51964	0.261028
2171	4.38382	0.146071
2172	0.165656	0.0503124
2175	3.33139	0.0919446
2177	0.165656	0.0503124
2185	-2.99483	0.152463
2189	2.33792	0.0829964
2190	0.449394	0.0250274
2195	5.08171	0.17198
2198	0.915259	-0.0352769
2199	-2.36499	0.104553
2204	5.2897	0.171418
2209	0.165656	0.0503124
2210	-21.1901	-1.23096
2212	9.24028	0.377195
2213	9.11583	0.41542
2215	-4.1301	0.240225
2216	4.744	0.139497
2218	4.32978	0.129949
2220	-1.87111	0.0826135
2233	-2.61427	0.126234
2234	3.33139	0.0919446
2242	8.7584	0.365333
2250	0.165656	0.0503124
2256	-1.63596	0.0460857
2259	0.452304	0.0555526
2261	1.35071	0.037307
2268	-0.844547	0.00856065
2271	2.32478	0.060166
2275	-0.616266	0.0537323
2280	4.38382	0.146071
2283	3.33139	0.0919446
2285	-2.13618	0.0665912
2295	3.04427	0.0991826
2302	-2.61427	0.126234
2303	-2.92231	0.117849
2304	3.75005	0.0978798
2306	5.50389	-0.368279
2307	3.00257	-0.404379
2308	-0.46838	0.0463767
2309	26.702	0.794553
2313	-2.13618	0.0665912
2314	-1.63596	0.0460857
2315	4.16643	0.149848
2317	-0.352232	0.0233741
2320	3.75005	0.0978798
2322	2.32478	0.060166
2324	0.449394	0.0250274
2327	-1.04551	0.0310372
2328	0.449394	0.0250274
2329	2.72989	0.0609966
2331	-1.04551	0.0310372
2332	4.32978	0.129949
2333	-2.28154	0.0410665
2335	5.2897	0.171418
2338	6.48012	0.151586
2340	13.8275	0.569871
2342	5.54312	-0.969467
2344	1.35071	0.037307
2345	-0.093259	0.00549129
2346	0.449394	0.0250274
2350	-1.29244	0.0651153
2354	-1.04551	0.0310372
2355	6.19451	0.21417
2357	7.59373	0.25399
2359	-3.50145	0.175979
2360	4.32978	0.129949
2366	4.93102	0.168463
2368	3.33139	0.0919446
2371	4.32978	0.129949
2377	-2.61989	0.0726708
2379	0.00554431	0.0239773
2386	4.32978	0.129949
2387	-4.428	0.325954
2392	-1.48553	0.0204354
2396	-3.20031	0.117629
2400	-4.55775	0.355095
2401	-3.23287	0.146421
2411	-2.78094	0.238782
2412	-0.844547	0.00856065
2413	-1.48553	0.0204354
2417	-2.13618	0.0665912
2422	-1.04551	0.0310372
2430	-19.8079	-0.940622
2437	-1.9937	0.0296394
2438	-4.12233	0.266449
2441	-12.8103	-1.05659
2443	-1.63596	0.0460857
2445	0.981067	0.0666988
2446	3.33139	0.0919446
2448	-0.984562	-0.021125
2453	4.50314	0.0475241
2457	0.449394	0.0250274
2458	-0.352232	0.0233741
2459	-0.844547	0.00856065
2461	2.72989	0.0609966
2463	-1.48553	0.0204354
2465	-1.63596	0.0460857
2467	-3.50145	0.175979
2476	10.0108	0.440951
2479	-3.50145	0.175979
2482	-1.63737	-1.13184
2489	-2.92231	0.117849
2492	0.768069	0.0130321
2493	23.455	0.942871
2495	1.72122	0.0318758
2498	-3.48345	0.147615
2503	-1.63596	0.0460857
2504	-1.48553	0.0204354
2506	-4.55775	0.355095
2507	-4.44411	0.301374
2510	-3.20031	0.117629
2511	2.97038	0.195416
2513	-3.72852	0.178299
2515	-2.48379	0.0623378
2517	-4.28369	0.296379
2518	-3.73547	0.206046
2532	5.2897	0.171418
2536	-2.92231	0.117849
2547	-4.44411	0.301374
2548	-3.50145	0.175979
2550	17.1295	0.554888
2551	6.64244	-0.13232
2555	13.0719	0.325162
2559	-4.67498	0.38375
2563	-3.73547	0.206046
2565	2.72989	0.0609966
2568	-2.87062	0.0889281
2569	4.32978	0.129949
2573	0.449394	0.0250274
2576	1.72122	0.0318758
2579	7.82181	0.298321
2580	-2.48379	0.0623378
2584	-3.23287	0.146421
2590	-0.598211	-0.0391142
2600	8.91707	0.260011
2601	23.4272	0.875711
2613	23.8754	0.645673
2615	6.33165	-0.0338504
2620	-14.8902	-0.949166

## Sheet: ADNI
ADNI ID	αi	βi
2	-0.451653	0.348861
3	-14.0038	-0.599841
4	10.2027	0.366094
5	1.2434	0.0586093
6	0.092322	0.134619
7	-12.687	-0.875838
8	-24.8011	-0.296079
10	-5.18629	-0.657604
14	-4.69395	0.119282
15	-5.94551	0.162375
16	4.78569	0.183799
19	-2.09885	0.027322
21	-0.453023	0.401271
22	9.6967	0.376439
23	-0.491264	0.295355
29	18.4944	-0.363217
30	-31.2868	-0.982394
31	-2.68659	0.459933
33	13.5364	0.8751
35	-2.31246	0.12139
38	-1.14137	-0.0191876
40	-2.10231	0.0649293
41	-3.05193	-0.730484
42	3.92542	-0.197514
43	-4.21991	0.149981
44	-0.977661	0.183629
45	-2.2499	0.275371
47	-4.68393	0.420517
48	-4.29834	0.171953
50	-24.4942	-1.01435
51	4.78435	-0.50751
53	-17.6247	-0.798141
54	-31.1008	-0.958642
55	-1.86698	0.108837
56	4.19427	0.500087
57	-50.7317	-1.38211
58	0.913566	0.291297
59	3.89993	0.576354
60	-8.94706	-0.984233
61	-7.48416	-0.127144
66	-3.4546	0.0599783
67	-3.31475	0.0269962
68	-3.49047	0.141403
69	-0.343605	0.424396
70	-2.38732	-0.0101251
72	1.20356	0.401618
74	-3.02557	0.42778
76	9.30702	0.28464
77	-28.8766	-0.929745
78	-53.3587	-1.61
80	-11.6832	-0.182785
81	-0.719425	0.0602542
83	-13.6749	-0.981978
84	9.74254	0.279997
86	-4.65229	0.265878
87	6.05959	0.140982
88	-17.1553	-1.96049
89	4.66577	0.385131
90	0.392092	0.0413996
91	21.0412	0.869234
93	-30.8597	-1.29724
94	19.4555	0.319158
95	-0.349092	0.00753391
96	-3.38537	0.490888
97	-1.28169	0.0310242
98	-25.0416	-0.636871
101	3.87517	-0.120383
102	-13.9182	-1.18618
103	0.297704	0.0731474
106	-1.5957	-0.132594
107	12.7888	0.616008
108	-32.6459	-1.02095
109	-23.7134	-1.57774
110	-27.6559	-0.819565
111	10.8212	0.282214
112	-8.73566	-0.461008
113	-1.12869	0.414428
116	-5.23776	-0.0533894
118	-3.66921	0.299928
120	-0.128172	0.359858
123	-8.88765	-0.443777
125	4.04996	0.584413
126	-11.3536	-0.429896
127	5.0278	0.521666
128	5.11828	-1.12296
129	9.51744	0.298318
130	-1.54819	0.229719
135	-35.4444	-0.830312
138	-2.94411	0.620909
139	9.09171	-0.874756
141	3.06065	0.0413913
142	-20.2243	-0.451104
147	26.1711	-1.11556
149	2.75715	0.199244
150	1.17412	-0.0218605
155	-15.9526	-0.523014
156	-0.590356	0.354906
158	-1.43712	0.167391
159	-3.02557	0.42778
160	-6.15519	-0.435972
161	-2.60121	-0.0661842
162	11.5301	0.491063
166	-16.4119	-0.783827
167	8.64246	0.468087
168	-4.49795	0.407112
169	7.52075	0.645138
171	-4.41696	0.239406
172	-0.43184	0.165043
173	-1.75219	0.140111
176	-3.84001	-0.380691
177	-3.31475	0.0269962
178	11.8906	0.875811
179	-18.2421	-0.600259
182	30.4267	1.27354
183	-15.4142	-1.12836
184	-4.55919	0.138129
186	-2.73994	0.406964
187	-5.2298	-0.306421
188	1.08096	0.394933
190	-23.0637	-0.866097
194	5.64604	0.222247
195	-32.7099	-1.00869
196	-0.716827	0.195612
200	14.5463	0.946613
204	2.34531	-0.49888
205	3.33221	0.398303
210	2.9493	0.53702
213	25.3265	0.787585
214	10.6113	-0.248957
216	5.97206	0.501366
217	-37.6924	-0.853387
219	14.5109	0.379792
221	13.9155	-0.748087
222	-13.8826	-0.415413
223	-25.936	-0.910399
225	2.67273	0.766002
227	-22.6408	-0.76665
228	18.4334	0.684233
229	-0.767857	0.207781
230	-18.1146	-0.583889
231	21.8625	0.175248
232	-16.7203	-0.49648
240	-14.5904	-0.25139
241	3.04716	0.422038
243	17.0173	0.304208
245	1.34452	0.0163264
249	8.44152	-0.0979283
256	-5.20482	-0.904448
257	-4.37813	0.295562
258	-3.70949	-0.681816
259	-21.5824	-0.840048
260	-3.38253	0.444208
262	-10.1258	-0.00524535
266	14.6294	0.578825
269	8.72688	-0.745281
272	0.348372	0.311281
273	13.865	0.635049
276	1.52781	-0.119454
282	4.96471	0.0955831
283	-4.22574	0.102553
284	-1.31373	0.0389042
285	10.7989	-0.0566166
286	20.9905	0.592088
289	-19.4044	-1.29901
290	-1.64166	-0.211654
291	-2.31666	0.379885
292	7.74124	0.296695
293	-11.0335	-0.110085
294	-12.1712	-0.555938
295	-5.68586	0.440241
296	8.96812	1.02264
298	-1.86581	0.451395
299	-0.286041	0.40666
301	-1.65974	0.312388
303	-4.13566	0.55488
304	-0.628936	0.0257109
307	4.32051	0.318427
310	-10.849	-0.37847
311	-3.74146	0.304821
312	-5.3723	0.257403
314	-1.49483	-0.362668
315	0.180817	0.398207
316	-2.52505	-0.276874
319	1.09293	0.0315884
321	15.0683	0.394946
324	-2.70268	-0.407762
325	14.102	0.490248
326	-8.17601	-0.390264
327	1.70604	0.0664876
328	-15.449	-0.840051
331	4.55713	-0.810984
332	-31.183	-1.69418
335	-18.3682	-0.656285
336	-1.56207	-0.31279
337	-2.29991	0.362407
341	-3.45988	-0.696752
343	-18.6324	-1.29961
344	-0.63865	-0.236394
351	11.2447	0.182391
352	-4.29597	0.213365
354	6.2136	0.200725
356	-13.5768	-0.698461
359	-4.10864	0.429331
361	-4.32374	-0.426207
362	4.50405	-0.339072
363	-2.67743	-0.0956965
369	-3.89085	0.0836017
370	16.773	0.571359
372	-1.11356	-0.305564
374	16.9596	0.67921
376	2.0128	-0.402065
377	9.19094	1.05738
378	2.58662	-0.580879
382	-2.25922	0.376369
384	3.08352	0.839985
386	-2.28275	0.0680887
388	-30.2409	-1.4432
389	1.11931	-0.266286
390	-12.2875	-0.400933
392	-14.9507	-0.512237
393	0.974726	0.15328
394	0.812275	0.0899996
397	9.66349	0.170447
400	-33.0727	-1.79818
401	12.3722	0.636549
403	-3.31621	0.110461
404	-7.86173	-0.261291
405	-2.38057	-0.0087465
406	-8.60735	-0.489533
408	0.568093	0.0483463
409	6.25569	0.218013
410	18.6318	0.836243
413	-2.15465	0.419434
414	-4.04813	-0.140036
416	3.29705	0.550527
417	-2.0458	-0.213385
419	0.923948	0.282087
420	-8.04061	-0.23397
422	13.7211	0.654298
423	-13.5768	-0.698461
424	6.72909	0.395222
425	-4.65784	0.360427
426	8.83643	0.459552
429	15.424	0.588205
431	-22.4779	-0.696352
433	-5.87667	0.373217
434	16.9417	0.370288
441	-0.288806	0.378669
442	13.0575	0.460994
443	13.8497	0.612452
446	-2.57496	0.362893
448	2.14494	0.663198
449	7.46753	-0.428916
450	-16.7963	-1.23006
454	-6.21854	0.219416
457	-29.1123	-0.865217
458	1.97719	0.206374
459	5.60891	0.371969
461	-28.5024	-0.953531
464	-1.92285	0.248265
467	-23.721	-0.567579
470	-12.0261	-0.353316
472	-1.29534	-0.00282129
473	1.0945	0.437757
474	-5.28978	-0.431457
476	14.979	0.595218
479	-2.41727	0.189871
481	2.26144	0.474561
484	0.0654645	0.00484757
485	18.0338	0.466943
487	-13.3126	-0.763881
488	-0.628936	0.0257109
489	15.0359	0.445044
493	-4.44677	0.0873608
497	2.3406	-0.384678
498	0.477838	0.333026
500	-2.37063	0.0567469
501	-1.95772	-0.0210412
502	-3.4546	0.0599783
505	0.441802	0.298481
513	11.5754	-0.0281426
514	-4.04613	-0.0633532
516	-6.05885	0.427855
517	1.61902	-0.0777152
518	18.044	0.550673
519	-2.01748	0.233837
520	-4.04977	0.213147
522	2.74202	0.0336392
525	0.392092	0.0413996
526	-5.77513	0.344871
528	12.7876	0.325362
531	11.5203	0.449244
533	-4.03022	0.25854
534	7.58893	0.308958
535	-1.14769	-0.411098
538	-5.57262	0.318482
539	-3.45661	-0.555261
543	-22.1735	-1.32916
544	13.5045	0.671444
545	0.263289	0.25146
546	4.77705	0.608243
547	12.1595	0.22021
548	-16.5119	-0.68811
549	-2.97543	-0.851572
551	8.18331	0.35143
552	12.136	-1.528
553	-4.62486	0.558854
554	17.9734	0.116261
555	-4.19075	0.085467
557	9.06056	0.60362
558	-15.1505	-0.311249
559	-4.81732	0.167332
563	-7.57292	-0.213306
565	1.54123	-0.774625
566	-18.3228	-0.653998
567	-5.79888	-0.742593
568	-15.6465	-0.634674
572	-5.63089	-0.367621
575	-5.77038	0.375243
576	-4.43061	0.104859
577	-19.8705	-1.22234
578	-4.1272	0.0763327
579	11.5771	0.531873
588	0.0362521	-1.12868
598	6.23646	0.148891
601	-4.25421	0.109983
602	3.23139	0.373026
604	-3.68524	0.0307905
605	-3.51364	0.174401
606	19.8742	0.413894
607	-1.04407	0.166878
608	-12.8149	-1.27399
610	-3.03468	0.495242
611	-2.42273	-0.696953
618	-2.56972	0.264492
619	-30.0079	-1.16197
621	18.0368	0.694617
622	-4.44295	-0.064461
625	-27.1825	-1.1054
626	-0.387208	0.203785
629	6.54855	0.160806
631	-38.1034	-1.32085
633	-16.239	-0.588398
634	0.281459	0.339084
637	1.86138	0.391762
638	-13.3511	-0.461225
641	-20.0873	-1.13998
642	1.16761	0.0283109
643	-1.52768	0.0212582
644	3.90914	-0.218494
647	-2.10144	-0.0016644
648	-1.52768	0.0212582
649	-26.9729	-0.594556
656	2.35709	0.322444
657	-4.53464	0.176787
658	12.0243	0.354056
667	-16.889	-1.31838
668	3.32634	0.682291
669	11.3102	0.315395
671	14.0079	-0.42606
672	9.06252	0.423675
673	3.96466	0.358062
675	-7.26428	-0.398212
677	1.17085	0.372318
679	11.3324	0.784217
680	-4.92618	0.114689
681	-4.1272	0.0763327
682	21.6709	0.776038
684	-1.79825	0.493876
685	-6.42696	0.525955
686	0.125357	0.323543
689	23.7267	0.768461
690	6.16529	0.20406
691	27.7335	0.718202
692	-3.02793	0.0805497
695	-25.9902	-1.17402
696	-22.253	-1.19578
697	-38.2296	-0.792655
698	10.7048	0.662071
702	-25.9341	-0.572076
708	-18.1018	-0.821986
709	8.85274	0.791478
711	-4.25421	0.109983
712	5.66988	-0.144925
715	-1.87516	0.00236968
717	-3.78629	-0.244867
718	-1.08629	0.242018
720	23.6984	1.08661
721	13.4722	0.526807
722	8.7399	0.701599
723	-26.4736	-0.93431
724	-33.2428	-1.13295
725	-3.59921	-0.0912312
726	-4.74586	0.167739
727	-16.9699	-1.30305
729	17.8048	0.373708
730	-14.2526	-1.2538
731	2.44733	0.423568
734	-0.740679	0.343425
739	8.89121	0.422779
740	13.5428	0.461395
741	-9.98873	-0.00571278
743	-4.73918	-0.441417
746	12.1895	1.06268
747	0.607724	-0.703792
748	2.64213	0.0166561
750	-51.1866	-1.52481
751	0.202875	0.291457
752	-24.9505	-0.734392
753	22.964	0.984203
754	18.3701	0.132616
759	-14.4639	-0.599121
760	19.2731	0.723533
767	-1.48044	0.238943
768	-4.1272	0.0763327
769	23.4081	0.753409
770	13.3886	0.905449
771	1.48677	0.126915
778	-3.24998	-0.377732
779	-3.81703	0.098146
782	-0.694259	0.205971
783	2.26613	0.0933211
784	6.16346	-0.143414
786	-27.1385	-1.23569
790	-14.7381	-0.564311
792	2.31065	0.13861
793	-7.25785	-1.26498
796	8.0715	0.306213
800	9.06736	0.84217
802	5.65962	0.952587
803	10.1206	0.158395
810	-4.67327	0.283483
812	11.3081	-0.178733
813	-2.28275	0.0680887
814	-15.8029	-1.29504
816	20.9431	0.839703
818	-2.92792	0.0404725
821	3.4373	0.27828
824	-8.00943	-0.0475566
825	3.9081	0.419431
829	20.8295	0.783503
830	10.3038	0.103237
832	-14.9735	-0.690439
834	17.1222	-0.538483
835	14.0711	0.48145
836	-2.10867	-0.00790053
839	-4.18334	-0.0856286
841	-2.07858	-0.337033
842	-1.4032	0.248215
843	5.63696	0.0404865
844	-12.7254	-0.39579
845	-13.2625	-0.327181
850	-31.8922	-1.17693
851	12.1269	0.607597
852	-19.9039	-0.654271
853	-0.201463	0.171191
855	4.00264	-0.0830296
856	21.9078	0.111876
860	-3.51725	0.0337472
861	-38.683	-0.800925
862	-1.22062	0.105984
863	-3.42487	0.172242
865	6.87843	-0.0322847
866	-5.03768	0.19709
867	17.7288	1.27499
869	-28.0196	-0.712877
872	18.4307	0.951845
873	-10.9155	-0.581968
874	-12.6235	-1.58172
878	11.4075	0.0755111
880	-2.09218	0.167224
883	-6.2433	-0.199008
886	-0.637483	0.108145
887	-20.3383	-1.05592
889	19.9958	0.878537
891	-22.0339	-0.925326
892	-20.2897	-1.11905
896	-0.768374	0.384946
898	-20.4101	-0.519912
899	-5.03768	0.19709
904	-2.80533	0.104208
906	8.19506	-0.89188
907	-5.49517	0.610191
908	17.3755	1.39047
909	10.0525	-0.284506
912	1.48677	0.126915
914	-9.08573	-0.478118
915	-19.2749	-0.691934
916	-34.5979	-1.09668
917	11.2321	0.365752
919	15.5514	0.733383
920	-20.4097	-0.402369
921	11.5184	0.346183
922	7.14814	-0.564644
923	-4.85526	0.472989
924	14.1562	0.501947
925	5.38082	0.246501
926	-0.846506	0.231023
928	-0.642391	0.0804599
929	-7.53738	-0.463458
930	-15.7933	-0.937099
931	-5.87667	0.373217
932	5.10331	-0.0721162
934	1.10001	0.330251
938	9.16083	0.309171
941	-2.63284	-0.506866
945	11.3805	0.462072
947	-1.57325	-0.170559
950	9.1393	0.416947
951	-5.68586	0.440241
952	-19.7965	-0.66331
954	-9.4861	-1.17241
955	11.3548	0.440384
956	15.9097	0.628318
957	1.08703	0.0247871
961	12.2091	0.289178
963	-2.29145	0.0268617
967	-4.1272	0.0763327
969	2.20449	0.355538
972	-12.4636	-0.353364
973	17.7091	1.0326
976	7.88938	0.506034
978	-3.38086	-0.516602
979	-23.0946	-0.700859
981	-4.74893	0.53667
982	-17.8472	-0.669489
984	-72.6153	-1.43632
985	-29.6444	-0.618814
987	-20.7186	-0.821303
989	14.3838	0.915092
991	-5.11858	-0.314272
994	27.6178	0.135054
995	3.38794	-0.0705978
996	14.7837	0.932969
997	1.72122	-0.0588924
999	4.5112	-0.64072
1001	-9.04075	-1.30203
1002	-2.38822	-0.0225667
1004	5.15188	-0.371696
1007	-1.3161	-0.564638
1009	5.47016	0.362395
1010	-13.2067	-0.868781
1013	-4.09993	0.0768971
1014	-4.11268	0.293615
1016	-2.96236	0.447766
1018	12.0448	0.146474
1021	-5.3961	0.349942
1023	-1.87744	0.456508
1024	22.0848	0.986801
1027	18.3145	0.570134
1028	1.40402	0.0439054
1030	-5.37789	-0.857875
1031	9.51175	0.378455
1032	14.1294	1.16232
1033	-11.4631	-0.920823
1034	-7.47746	-0.294647
1035	-5.97011	0.40092
1037	13.6739	0.385978
1038	-4.48957	-0.010519
1040	10.4977	0.583496
1041	-6.59186	-1.09449
1043	12.8775	0.25311
1044	21.13	0.190245
1045	14.0874	1.11403
1046	16.2599	0.936433
1051	-25.7235	-1.15861
1052	11.0077	0.51655
1054	6.80173	-0.504969
1055	-17.7559	-0.570848
1056	19.7271	0.642331
1057	13.9203	-0.988701
1059	2.43217	-0.0139979
1062	-1.97925	0.0597385
1063	-5.07846	-0.055662
1066	-7.19702	-0.875701
1070	5.14243	-0.315249
1072	11.1709	0.563894
1073	17.3992	0.551164
1074	-10.074	0.0702941
1075	8.80839	0.306777
1077	9.90899	0.588536
1078	1.44656	-0.43942
1079	13.7387	0.33981
1080	-21.5655	-0.705051
1081	-14.0195	-0.560722
1082	-9.41041	-1.278
1083	13.5428	0.461395
1086	-5.23685	0.226822
1088	-24.4976	-0.533869
1090	14.1983	0.54229
1092	7.50156	0.51936
1094	-3.41537	0.0245255
1095	18.1002	0.769638
1097	4.7287	-0.117095
1098	-12.2456	-0.46007
1099	-2.19875	0.086748
1101	17.3019	0.52871
1102	7.45606	-0.0345662
1103	1.65084	0.267321
1104	14.1564	0.565922
1106	-14.9314	-0.654956
1109	-8.79375	-0.693017
1113	-4.98776	-0.591117
1114	7.27797	0.396444
1116	-21.0412	-0.522976
1117	-2.90189	-0.77224
1118	6.59568	0.702952
1119	9.25727	0.363971
1120	-3.83601	-0.229583
1122	14.3261	1.21733
1123	-10.496	-0.25272
1126	-2.08258	-0.143569
1130	3.55656	-0.373244
1131	-5.4418	0.115921
1133	-5.03722	0.232919
1135	0.201858	-0.151175
1137	-12.867	-0.716979
1138	-9.44647	-1.39641
1140	-3.18516	0.342264
1144	0.685922	0.0558657
1148	6.48055	-0.385245
1152	15.0263	0.499684
1154	4.44811	-0.134139
1155	17.1373	1.26957
1157	-15.7942	-0.591652
1161	-15.4027	-0.592617
1164	22.153	0.983167
1165	0.878522	0.288026
1168	-2.65245	0.185249
1169	3.42501	0.43727
1170	14.5243	0.574457
1171	5.20388	-0.240426
1175	10.5994	0.454522
1182	6.47625	0.395261
1183	6.71716	0.55744
1185	26.0932	1.11242
1186	3.40724	0.620801
1187	3.80828	0.511393
1188	0.116897	0.318966
1190	-3.96887	0.175459
1191	-4.35475	0.106311
1194	-9.03245	0.055054
1195	-2.3153	0.38806
1197	-5.3723	0.257403
1200	-2.92333	0.303941
1201	17.4672	0.558042
1202	1.60537	0.260306
1203	-5.19046	0.197049
1204	-1.61956	0.0327031
1205	-2.31218	0.0276778
1206	-1.43398	0.239918
1209	-9.02305	-0.967576
1211	6.56579	0.63151
1212	-1.32089	0.339615
1213	-31.8215	-1.32852
1215	1.06531	0.076883
1217	2.59777	-0.720439
1218	0.00891324	0.326674
1221	3.39219	-0.599718
1222	-1.3116	0.351562
1224	-10.7271	-0.36061
1225	-6.04491	-0.557074
1226	3.39121	0.528092
1227	12.0844	0.396966
1231	-1.76776	-0.0254985
1232	0.963129	0.171925
1240	15.1451	0.419948
1241	-1.52768	0.0212582
1242	1.26895	0.28028
1243	-9.58478	-0.521888
1244	-23.0403	-0.931805
1245	3.62281	0.154774
1246	9.70279	0.509172
1247	-2.46073	-0.571515
1249	-18.7064	-0.774336
1250	-1.08442	0.279768
1251	-2.71166	0.0786945
1253	16.702	-1.05791
1254	-27.4433	-0.889679
1255	-10.8799	-0.536731
1256	-0.798012	0.214775
1257	-30.3167	-0.872828
1260	9.70535	0.606022
1261	0.477838	0.333026
1262	-21.1214	-1.24197
1263	21.0746	0.859924
1265	-4.8981	-0.0405283
1267	-2.09885	0.027322
1268	-3.10848	0.244676
1269	4.97083	0.227678
1271	-10.9899	-1.1007
1275	3.40694	0.314825
1276	-1.43657	0.0202441
1277	-0.533809	0.250705
1279	16.0762	0.658428
1280	0.1625	0.291257
1281	-20.5391	-0.938343
1282	-21.0846	-0.89735
1283	25.7227	1.13662
1284	1.86545	0.537667
1285	3.73751	0.00640416
1286	-0.20612	0.472312
1288	8.90347	0.380563
1289	-1.81139	-0.420967
1290	-24.6694	-0.945674
1292	-9.12449	-0.712209
1293	-7.74278	-0.407229
1294	0.89713	0.0658254
1295	-1.98104	-0.248145
1296	7.93398	0.0101411
1299	7.85085	-0.117831
1300	8.43085	0.551887
1301	-1.52768	0.0212582
1304	7.21617	-0.136026
1307	11.0206	0.340043
1308	-8.05927	-0.442535
1309	13.8317	0.489269
1311	-12.8136	-1.34961
1314	-1.46613	0.165202
1315	-9.52435	-0.222336
1318	-16.6255	-0.352495
1321	-11.9604	-0.308432
1322	11.4143	0.412624
1326	10.8673	-0.494897
1330	18.6332	0.83618
1331	-25.5198	-0.966263
1334	21.8225	0.883599
1337	20.4114	0.761188
1339	-14.5232	-0.700639
1341	16.1527	0.298097
1343	14.0808	0.48699
1346	9.34219	0.0601539
1350	22.9806	0.848141
1351	-16.4081	-1.02912
1352	-0.739796	0.769452
1363	19.0988	0.711371
1366	15.0359	0.445044
1368	-24.0499	-1.16019
1371	4.86981	0.35277
1373	-11.8262	-0.961118
1377	-7.24886	-0.314428
1378	15.823	0.943367
1379	4.27505	0.420198
1380	6.54263	0.607143
1382	27.0678	0.559146
1384	5.15201	-0.196762
1385	20.5631	0.697184
1387	-14.3509	-0.398573
1389	-36.7055	-1.21371
1393	-55.3094	-1.22994
1394	-23.5722	-0.966456
1398	-11.8445	-0.696992
1400	0.670721	-0.0258901
1402	-39.4141	-1.93118
1406	20.756	0.187888
1407	0.325765	-0.33017
1408	7.82775	0.851846
1409	2.08657	-1.33588
1411	3.36544	0.111258
1412	24.0097	1.03074
1414	12.4381	1.01412
1417	15.0518	0.586935
1418	12.6033	1.31129
1419	1.14833	0.203943
1420	-0.881414	0.084975
1421	-9.86197	-0.57134
1423	17.2367	0.553877
1425	4.81835	0.0151697
1426	-2.09218	0.167224
1427	20.5837	0.961016
1430	2.10732	-0.200162
2002	15.6179	1.10297
2007	-12.4115	-0.231126
2010	8.31186	0.391869
2018	4.5802	0.315474
2022	9.13031	0.524955
2026	-2.61086	0.0674896
2027	15.8448	0.670475
2031	14.1714	0.854002
2036	7.54344	0.431104
2037	-4.01645	-0.203197
2042	16.4444	0.665661
2043	9.8182	0.404926
2045	10.632	0.679236
2047	7.64605	-0.0279528
2052	10.9748	0.560412
2055	-9.56122	-0.610835
2058	-2.09218	0.167224
2060	6.13611	0.323089
2061	6.96249	0.333202
2063	16.7404	0.63449
2068	0.771856	0.483977
2072	-7.26453	-0.460883
2073	11.626	0.702658
2074	12.0792	0.496829
2077	-1.09165	0.363911
2079	12.5613	0.631182
2083	-9.92734	-0.0427134
2087	11.5876	0.0817555
2093	14.6375	0.694346
2099	-3.58088	0.154403
2100	-0.73809	0.480022
2106	-1.85583	-0.137797
2109	-8.87296	-0.515701
2116	14.4621	0.713934
2119	7.61658	0.309536
2121	10.0128	0.517767
2123	14.2374	0.746123
2124	1.54473	0.308738
2125	-1.79401	0.0895333
2130	-0.88055	-0.00855136
2133	17.1703	0.762875
2138	-4.00022	-0.109726
2142	-10.1884	-0.217774
2146	7.80458	0.490827
2148	11.1057	0.507402
2150	0.0187503	0.0761332
2151	10.9587	0.336804
2153	-0.0142981	0.149426
2155	7.91018	0.134575
2164	10.2541	0.649265
2167	-0.273919	0.234128
2168	11.0453	0.701228
2171	21.0661	0.919268
2180	0.58277	0.31344
2182	9.33495	0.426877
2183	8.31717	0.704362
2184	-3.27729	0.310902
2185	5.09843	-0.0250049
2187	11.0518	0.465294
2190	-3.19006	0.205847
2191	10.3684	0.374381
2193	-9.24236	-0.625267
2194	11.7347	0.463278
2195	-14.591	-1.20915
2196	10.4149	0.227637
2200	5.64023	0.343298
2201	10.528	0.532431
2205	-7.40077	-0.160653
2208	6.87528	0.305523
2210	-2.88362	-0.0106874
2213	-18.7917	-0.411896
2216	-16.5898	-1.36241
2219	9.39195	0.65906
2220	5.02527	0.576189
2225	5.08767	0.31417
2234	9.74965	0.520777
2238	7.47162	0.221393
2239	7.4034	0.546986
2240	0.0149975	0.0512616
2245	14.3826	0.615904
2247	10.6862	0.580615
2248	-4.30965	-0.341649
2249	6.17754	0.533429
2263	11.1379	0.591788
2264	-1.66385	-0.44591
2274	19.6935	0.391564
2284	0.437656	-0.0070396
2301	11.8928	0.583241
2304	15.0492	0.83386
2307	11.3518	0.795036
2308	1.21607	0.201168
2315	13.2575	0.974078
2316	-14.0417	-0.869599
2332	5.72118	0.346127
2333	9.79416	0.229117
2336	-0.627152	-0.236389
2347	11.3473	0.398143
2357	3.50345	0.234124
2360	16.8856	1.03811
2363	22.4622	1.10379
2367	-1.55149	-0.210213
2373	-1.74533	-0.0243038
2374	-0.164217	0.455094
2376	2.26212	0.392665
2378	12.3338	0.632453
2379	13.5362	0.429959
2380	16.6432	0.927097
2381	7.12641	-0.413615
2390	-3.32416	0.403883
2391	-4.38042	-0.58779
2392	10.4304	0.47689
2394	7.79472	0.38513
2395	7.20372	0.505164
2396	9.82835	0.492648
2398	-13.5216	-1.0706
2403	-4.93253	-0.390334
2405	7.73724	0.348606
2407	8.47284	0.0126666
4001	-12.3558	-0.41444
4003	-1.33248	0.101863
4004	13.6346	0.881271
4005	18.9521	1.27509
4007	-3.25762	-0.0693571
4009	-1.38175	-0.0291957
4010	-0.628936	0.0257109
4012	11.6956	0.543644
4014	3.39509	0.527216
4015	-43.9145	-1.5096
4018	-2.58062	0.136046
4020	3.56901	0.152695
4021	3.74957	0.142426
4022	-0.264276	0.243376
4026	-2.76884	0.00907096
4028	6.93273	0.272961
4029	14.1339	0.655126
4030	2.33348	-0.690215
4032	0.71197	0.0298143
4034	10.7364	0.417095
4035	-47.3562	-1.61199
4036	5.39306	0.459038
4037	-3.65765	0.119792
4041	-6.2987	-0.406694
4043	-5.20484	0.283581
4050	-3.70312	0.0300072
4051	6.00077	0.381482
4053	2.0549	-0.050495
4054	7.11317	0.355542
4057	-9.42454	-0.484621
4058	-2.88211	0.0126248
4059	11.5855	0.23801
4060	-5.61606	0.367602
4061	11.2927	0.701574
4063	16.4475	0.766401
4067	13.8138	0.719784
4071	-5.28124	0.292406
4072	10.4092	0.532797
4073	-7.97415	-0.460659
4075	-2.10144	-0.0016644
4076	-2.10231	0.0649293
4077	4.19924	0.390134
4079	20.5952	0.613125
4080	-4.35475	0.106311
4081	-2.0208	0.12044
4082	-3.46464	0.122185
4084	1.42372	0.0897953
4086	-7.26767	0.0463996
4089	-9.45308	-0.810025
4090	-1.29534	-0.00282129
4092	-8.62932	-0.0594672
4093	1.09293	0.0315884
4094	22.4241	1.23048
4096	-48.677	-1.09556
4097	0.436586	0.0105939
4100	-1.7247	0.298434
4102	-22.0626	-1.84932
4103	-0.349092	0.00753391
4104	-0.149106	0.0648153
4105	-0.548603	0.0589697
4115	13.0026	0.549764
4119	-4.5281	0.246847
4120	-5.20484	0.283581
4121	-5.89823	0.433966
4122	15.0904	0.68052
4125	-3.65765	0.119792
4127	10.5017	0.548241
4128	5.88286	0.263869
4131	-6.44331	-0.265466
4133	-0.126816	0.170719
4134	-6.12262	-1.03839
4136	6.86282	-0.972075
4138	7.58178	0.620759
4139	0.436586	0.0105939
4143	16.9912	0.566445
4146	18.9797	1.0981
4148	-2.10231	0.0649293
4149	14.183	0.831386
4150	-2.71166	0.0786945
4151	-1.29534	-0.00282129
4152	30.2852	0.691353
4153	9.87156	0.492058
4155	-4.09993	0.0768971
4157	-11.3533	-0.354885
4158	-5.49442	0.339925
4159	8.4672	0.297111
4160	-4.70449	-0.313702
4162	5.81335	-0.148189
4164	-2.10231	0.0649293
4167	0.41274	-0.75171
4168	-2.27819	0.426318
4169	11.8438	0.580246
4170	11.6528	0.627904
4171	5.01227	-0.543103
4172	-7.23296	-0.72732
4173	3.91342	0.246526
4174	-0.277218	0.0352632
4175	13.0831	0.987497
4176	-5.49442	0.339925
4177	-5.59451	0.317393
4179	-5.35835	0.311884
4184	10.9235	0.538544
4185	0.202535	0.422638
4187	12.6994	0.553736
4188	-10.2288	-0.557853
4189	-17.6519	-1.10784
4192	-6.03018	-0.24457
4194	13.2023	0.551169
4195	25.2511	0.879695
4196	-4.68422	0.134688
4197	-9.31211	-0.24829
4198	-3.35725	0.182135
4199	18.565	1.0435
4200	3.57405	0.199169
4201	25.3629	1.06457
4202	14.2647	0.631545
4203	11.0127	0.201419
4205	-1.42525	0.383252
4206	12.6207	0.641785
4208	-4.43061	0.104859
4210	8.88351	0.407758
4211	13.4219	0.699133
4212	8.97297	0.457471
4213	-3.08465	0.203785
4214	3.7011	0.356332
4215	-22.8208	-0.711911
4217	0.152422	0.0188838
4218	-4.691	0.157518
4219	-1.09243	0.141824
4220	3.65639	0.269529
4222	-5.20484	0.283581
4223	-7.76504	-0.869168
4224	-3.31475	0.0269962
4225	0.395533	0.0696046
4226	13.3177	0.593323
4229	9.78237	0.420658
4232	10.3538	0.393356
4234	0.704279	0.0253362
4235	17.5763	1.01716
4237	-2.88488	0.0147994
4240	-25.5997	-1.40999
4241	6.29966	0.196727
4243	-10.0769	-0.429988
4244	-0.151766	0.417985
4245	15.5779	0.630306
4250	-23.6753	-0.854051
4251	3.62384	0.0897573
4252	18.6955	0.89421
4254	-5.72609	0.394821
4255	1.5305	0.232101
4256	12.6619	0.518764
4257	-3.26882	0.017544
4258	11.1781	0.505312
4259	13.6169	0.537639
4262	-28.7149	-1.10436
4263	4.89787	-0.196241
4266	2.91862	0.120933
4268	9.45274	0.417065
4269	7.07265	0.266248
4270	-7.2809	-0.284016
4271	17.1015	0.551502
4272	11.6763	0.405208
4274	12.5519	0.533542
4275	-1.955	0.000385237
4276	-2.71166	0.0786945
4277	-0.628936	0.0257109
4278	-3.22507	0.0974496
4279	-5.4905	0.287627
4280	-7.77215	-0.537726
4281	-5.33725	0.0832751
4282	-16.1365	-0.339823
4285	1.12637	0.0633909
4287	11.6866	0.279709
4288	-0.943009	0.00976789
4290	-2.82548	-0.00219318
4291	-2.58318	0.0574102
4292	7.28251	0.260073
4293	18.6025	0.904687
4294	12.4933	0.521003
4297	-1.75276	0.184815
4299	6.48073	0.392204
4300	2.03236	0.315274
4301	2.15432	0.184669
4302	-4.58917	-0.321514
4303	-4.49484	-0.17339
4307	-11.4379	-0.669765
4308	-2.71166	0.0786945
4309	8.86183	0.587388
4310	9.23848	0.416953
4311	-1.65828	-0.254989
4312	7.65028	0.252364
4313	-4.02349	0.144619
4320	0.839823	0.0976789
4324	14.3924	-1.15099
4327	2.59157	0.345955
4328	8.32583	0.301922
4331	6.94564	0.314617
4332	3.69234	0.206439
4335	-1.38352	0.0578025
4337	2.51796	-0.0186668
4338	-19.3754	-0.796305
4339	-3.20794	0.329009
4340	5.04362	0.143476
4343	-4.8982	0.165217
4345	1.83117	0.113711
4346	5.35736	-0.294823
4348	8.14434	0.295355
4349	0.839823	0.0976789
4350	-2.10231	0.0649293
4351	3.95773	0.212551
4352	-5.47838	0.290536
4354	3.16501	0.330832
4356	4.70019	0.293511
4357	-2.71166	0.0786945
4359	8.28255	0.633502
4360	16.0269	0.606165
4363	-1.36065	-0.318867
4365	-4.71778	0.194779
4366	12.5617	0.389137
4367	5.59497	0.230034
4369	2.96748	0.101587
4371	2.96748	0.101587
4372	0.71197	0.0298143
4373	-45.3145	-1.89465
4376	-4.02349	0.144619
4377	12.1719	0.428099
4379	-5.64477	0.023958
4380	4.62002	0.0432399
4382	-3.69326	0.118843
4383	11.8802	0.770597
4384	7.37969	0.308077
4385	-11.1845	-1.09595
4386	-4.66008	0.337597
4387	-3.65765	0.119792
4388	9.8323	-0.0269858
4389	-5.08039	0.196026
4390	8.39316	0.430053
4391	-3.22507	0.0974496
4392	-4.84134	-0.00800171
4393	-2.83762	0.0748593
4394	10.2145	0.600058
4395	4.66572	0.324792
4396	-4.68422	0.134688
4399	-4.33468	0.171101
4400	4.74286	0.15252
4401	2.49591	0.118253
4402	1.958	-0.519974
4404	-5.76803	-0.00963659
4405	3.54021	0.122829
4406	9.41631	0.36142
4410	1.42372	0.0897953
4414	23.5482	0.659686
4415	14.2501	0.325477
4417	2.98673	0.224499
4419	8.72053	0.410958
4420	-2.77828	0.144822
4421	-3.31475	0.0269962
4422	2.5967	0.179293
4423	0.670721	-0.0258901
4424	5.59397	0.18052
4426	17.3269	1.28041
4427	-0.360578	0.10398
4428	-2.10231	0.0649293
4429	-4.02349	0.144619
4430	-32.6259	-0.989672
4431	0.779481	0.166411
4432	25.7033	0.901626
4434	18.2726	0.979767
4438	4.08563	0.0724906
4441	1.42372	0.0897953
4442	-1.77185	-0.0252084
4443	7.8675	0.341013
4444	6.9336	0.660616
4445	11.7768	0.517394
4446	4.84123	0.162026
4447	8.5315	-0.068883
4448	6.51888	0.269466
4453	4.60884	0.190639
4455	14.7415	0.68789
4456	0.670721	-0.0258901
4458	-20.866	-0.983786
4462	9.48575	0.278339
4463	12.6691	0.436149
4464	-0.827446	0.0484487
4465	18.1363	0.945888
4466	-4.83092	0.226749
4467	15.0174	0.579345
4468	18.6011	0.798572
4469	5.08826	0.188159
4473	5.25176	0.282843
4474	-3.31146	0.268238
4475	-5.57575	-0.138937
4476	1.63645	0.57627
4477	9.92923	0.341721
4480	13.8804	0.597221
4482	-4.02349	0.144619
4483	0.395533	0.0696046
4485	-2.10231	0.0649293
4488	-2.10231	0.0649293
4489	1.67872	0.291401
4491	-5.49442	0.339925
4494	5.39644	-0.580487
4496	-3.76081	0.0499727
4498	5.80198	0.209365
4499	-3.88041	0.281451
4500	-23.8392	-0.539027
4501	6.64646	0.0806785
4502	24.3031	-1.44491
4503	1.93884	0.195334
4505	-4.83092	0.226749
4506	9.85934	0.222475
4507	-11.3281	-0.539841
4508	-4.02349	0.144619
4510	13.8015	0.66873
4512	6.40236	0.377887
4513	13.9272	0.68852
4514	11.4556	0.460698
4515	-30.585	-1.25546
4516	-0.548603	0.0589697
4520	2.49591	0.118253
4521	-4.15571	-0.874942
4522	12.0228	0.455934
4526	-5.82268	-0.298206
4530	-5.99527	-0.65966
4531	2.8008	-0.240562
4536	2.02196	0.390082
4538	-2.18534	-0.0363805
4539	12.6922	0.50268
4542	-23.9121	-0.918726
4543	1.9743	0.164501
4545	5.23935	0.051367
4546	-10.8198	-1.10821
4547	2.92956	0.0733973
4548	-1.31228	0.42302
4549	-10.506	-0.541765
4552	7.37969	0.308077
4553	7.2539	0.358455
4555	4.60884	0.190639
4556	-0.274141	0.192122
4557	8.44728	0.686653
4558	1.09293	0.0315884
4559	2.49591	0.118253
4560	-0.341261	0.0077114
4562	18.0878	0.618684
4565	8.09333	0.487036
4566	-4.24091	0.27542
4568	16.1885	0.486824
4571	18.0396	0.838075
4576	-0.349092	0.00753391
4577	-3.44211	0.300745
4578	3.09146	0.16645
4579	-4.15832	0.30259
4580	0.71197	0.0298143
4582	15.3189	0.153163
4584	-5.05157	-0.207155
4585	4.60884	0.190639
4586	-3.65765	0.119792
4587	4.60884	0.190639
4589	15.3137	0.48712
4590	20.0316	0.859887
4591	6.56585	-1.02336
4594	19.8927	1.09491
4595	-52.8591	-1.48555
4596	9.60115	-0.425695
4597	-8.23725	-0.97244
4598	5.59497	0.230034
4599	9.09059	0.382073
4604	5.59497	0.230034
4605	2.43459	0.264931
4609	-0.369536	0.052196
4610	17.1813	0.705608
4611	15.7125	0.660728
4612	6.43166	0.0275257
4613	13.8169	0.597064
4614	8.0978	0.28644
4615	3.7747	0.171103
4616	-5.59451	0.317393
4620	-4.02349	0.144619
4621	4.72986	0.192259
4623	19.8894	0.237627
4624	-5.20563	-0.0364275
4625	25.1866	0.83352
4626	7.7028	0.434661
4629	5.04636	0.142115
4630	14.3596	0.675421
4631	15.4449	0.366516
4632	2.49591	0.118253
4635	1.63032	0.21501
4636	6.57248	0.615523
4637	-0.548603	0.0589697
4638	-1.5522	0.078223
4641	2.71422	-0.138684
4643	7.04332	0.304262
4644	2.44251	0.116546
4645	-3.65765	0.119792
4646	18.6082	0.737677
4649	4.60884	0.190639
4652	-4.67854	0.135756
4653	0.188693	0.445238
4654	1.94513	0.238856
4657	11.616	-0.527362
4659	-13.225	-0.232677
4660	12.1726	0.482479
4661	10.2339	-0.0821139
4668	18.3842	0.63732
4671	-3.65801	0.204892
4672	19.4946	0.824355
4674	-0.999535	0.291171
4675	-46.5942	-1.2069
4676	7.77758	0.406803
4678	9.68383	0.534151
4679	10.6952	0.493762
4680	23.7741	0.74132
4686	10.1753	-0.0765605
4688	-4.89746	0.198855
4689	-17.3403	-1.37522
4696	-19.9819	-1.3022
4706	21.1897	1.27609
4707	21.9094	0.753093
4711	2.28793	0.0139641
4712	8.66445	0.122718
4713	4.92506	0.335493
4714	10.5297	-0.61982
4718	-8.2692	-0.687731
4720	-6.92757	-0.407071
4721	7.63124	0.59846
4722	10.0961	0.536612
4723	2.82421	0.0764808
4728	-12.7534	-0.64206
4729	-7.68486	-0.486595
4730	-1.744	-0.265161
4732	-6.04491	-0.557074
4733	-48.4489	-1.60731
4736	4.94392	0.167082
4737	20.3251	0.655185
4739	6.04577	0.231286
4741	22.0956	-0.146601
4742	2.85504	0.180857
4743	9.77913	0.329251
4744	3.8224	0.223964
4746	8.51599	0.0957178
4750	-3.44495	0.372424
4755	18.4914	0.621721
4756	-2.31694	0.0685927
4757	17.968	0.682258
4762	-2.76884	0.00907096
4764	-1.13979	0.244552
4765	-4.41344	-0.400358
4767	11.1177	0.681413
4770	-5.99527	-0.65966
4772	-1.76966	-0.363166
4774	-11.4932	-0.34889
4777	-19.3954	-0.468119
4780	7.10044	0.292902
4782	5.42147	0.275455
4783	3.89038	0.11344
4784	-30.8228	-0.917647
4785	11.9003	0.373995
4791	8.32583	0.301922
4792	-18.5989	-0.896875
4793	-0.0859174	0.214205
4795	12.0127	0.482193
4796	-6.92005	-0.806674
4799	7.49231	0.200143
4801	3.47563	-0.160916
4802	1.18693	-0.0234919
4803	-1.86093	0.147694
4804	6.41907	0.433404
4805	9.09274	0.314922
4807	-4.8471	-0.681732
4809	-12.793	-0.471324
4813	11.2884	0.573941
4814	11.1471	0.443027
4815	-4.09403	-0.889965
4816	0.325487	-0.306677
4817	19.7873	0.864999
4820	3.28015	0.171478
4823	0.0134354	0.199269
4825	7.15943	0.203297
4827	14.8245	0.4822
4832	2.31238	0.168171
4835	-4.60115	0.198626
4838	6.15051	0.170697
4842	10.631	0.836792
4843	-2.92792	0.0404725
4844	-5.13012	0.122772
4845	20.879	0.863774
4849	13.827	0.63184
4852	18.8677	0.802082
4853	15.7438	0.370591
4855	-5.67933	0.306411
4856	5.7546	0.225397
4857	4.69774	-0.831958
4862	3.60615	0.312186
4863	22.85	0.803439
4867	24.0024	0.870231
4868	1.86417	0.135052
4869	4.28291	0.196561
4871	14.0968	0.620832
4872	1.42372	0.0897953
4873	10.1721	0.657511
4876	0.227398	0.1556
4877	-3.44211	0.300745
4878	-2.10144	-0.0016644
4879	-13.639	-0.780435
4883	4.57049	0.311838
4885	1.74311	-0.215856
4887	16.5547	0.559985
4888	11.1118	0.235124
4889	7.55044	0.32381
4891	14.5131	0.664789
4892	16.5183	0.539097
4893	18.8505	0.644385
4894	21.3109	0.890555
4896	11.8788	0.167114
4897	-1.52952	-0.227911
4898	0.652381	0.126896
4899	-2.55749	0.0272665
4900	9.6728	0.413607
4902	2.75623	-0.209416
4903	-5.74797	-0.461762
4904	14.1699	0.434182
4905	21.9567	0.683842
4906	-15.5016	-0.960339
4909	5.67544	0.100723
4910	-17.6417	-0.825968
4911	20.6211	0.719423
4912	18.9457	0.696276
4917	5.11044	-0.0193335
4918	17.2234	0.523946
4919	10.8585	0.587257
4920	18.5436	0.724672
4921	7.13818	0.269563
4922	-5.2137	-0.462913
4925	-11.5216	-0.732114
4926	16.7217	0.877501
4928	8.38146	0.14471
4929	-29.8785	-1.16146
4936	-14.0579	-0.665008
4938	19.3887	0.6817
4940	-0.65989	0.260371
4941	16.127	0.73368
4943	-15.74	-0.902676
4944	-5.70536	-0.917013
4947	12.3459	0.356179
4949	3.05599	-0.14626
4951	1.17146	0.0293782
4952	5.86463	0.226447
4954	22.7163	1.01462
4955	13.5428	0.461395
4958	20.6557	0.836667
4959	10.9896	0.238889
4960	15.5132	0.822327
4962	-1.98709	-0.242075
4964	-1.62692	-0.306237
4966	14.4496	0.663355
4968	-34.5237	-1.21161
4971	-29.6602	-1.21845
4974	7.00173	0.03858
4976	18.3122	0.751813
4980	-7.0877	-0.156235
4984	-21.6049	-1.30552
4985	2.64099	0.194733
4986	-4.29064	0.22457
4987	18.7921	1.11788
4989	16.1311	0.741102
4990	16.5183	0.539097
4992	23.9096	1.00142
5000	10.9541	0.649247
5004	17.6319	0.930991
5005	-1.10836	-0.479417
5006	-22.1392	-1.78674
5007	4.08206	-0.267306
5012	8.44496	0.329627
5013	18.9251	0.67048
5014	11.8502	0.298317
5015	-8.35454	-0.742389
5016	21.9735	0.898543
5017	-1.31102	-0.278956
5018	18.4866	0.59831
5019	25.4219	1.10056
5023	6.93273	0.272961
5026	15.7438	0.370591
5027	9.66906	0.0608812
5028	24.1868	0.889243
5029	-18.5736	-0.91709
5031	-28.3242	-0.857465
5032	-8.94637	-0.662986
5037	23.3735	0.973146
5038	18.0589	0.638906
5040	-3.65576	0.081972
5047	12.4692	0.525102
5054	14.0284	0.451123
5056	-13.872	-0.491859
5057	1.559	0.0345261
5058	24.3387	1.05985
5059	-8.69089	-1.04524
5062	-15.2346	-1.21825
5063	16.2716	0.523244
5066	10.2761	0.678675
5067	1.36909	-0.073005
5070	16.2091	0.207592
5071	9.66906	0.0608812
5075	-5.3723	0.257403
5078	4.05939	0.144404
5079	1.48454	0.108079
5082	1.83683	0.06226
5083	-2.76884	0.00907096
5087	24.1043	0.939636
5091	2.96748	0.101587
5093	4.02067	0.16008
5095	23.1237	0.845927
5096	-2.2504	0.128535
5097	9.0431	0.249494
5099	20.2013	0.876562
5100	-0.349092	0.00753391
5102	3.76701	0.133929
5106	-10.169	-0.901893
5109	-4.55919	0.138129
5110	8.58123	0.310959
5112	7.91591	0.110362
5113	7.99067	0.309935
5118	8.32583	0.301922
5119	-8.33683	-0.797292
5121	-4.3495	-0.414345
5123	8.95342	0.300039
5124	-1.4193	0.129139
5125	6.07585	0.23217
5126	1.83683	0.06226
5127	-0.524862	0.0693931
5129	-2.95383	0.00409292
5130	4.50373	0.186886
5131	0.0654645	0.00484757
5132	1.83683	0.06226
5135	-0.176804	0.152762
5137	-2.80607	0.154629
5138	18.3585	0.78029
5140	-0.341261	0.0077114
5141	-1.12867	0.0852824
5142	-4.26422	-0.155843
5147	-3.79156	0.0492807
5150	3.84947	0.136136
5153	-3.50045	0.0868541
5154	-2.35762	0.0251032
5157	4.74965	0.175437
5158	-2.38732	-0.0101251
5159	3.76701	0.133929
5162	22.0777	0.907911
5165	-3.54109	-0.472154
5166	-27.5678	-1.99203
5167	3.76701	0.133929
5169	4.74965	0.175437
5170	-1.11784	0.0854418
5171	-2.10144	-0.0016644
5175	-2.953	0.194488
5176	7.65347	0.264349
5177	-1.955	0.000385237
5178	1.67798	0.057407
5184	17.521	0.583587
5185	3.49099	0.143659
5187	26.201	1.10855
5193	-0.77675	-0.146406
5194	6.04577	0.231286
5195	6.04577	0.231286
5196	13.8732	0.460932
5197	-3.7021	0.134761
5198	1.83683	0.06226
5199	7.51007	0.174126
5200	-3.79156	0.0492807
5202	11.7554	0.490647
5203	3.76701	0.133929
5207	-8.17209	-0.575321
5208	23.2189	0.905284
5209	-3.65576	0.081972
5210	0.120234	0.0473482
5212	-4.09993	0.0768971
5213	4.74965	0.175437
5214	4.50781	0.0971322
5218	-1.86093	0.147694
5219	-3.49273	0.0511349
5222	2.73503	0.0937937
5224	-8.94637	-0.662986
5227	1.26387	-0.0852125
5228	-4.11525	0.104962
5230	-2.57221	0.0110801
5231	7.96663	0.113788
5234	-3.70069	0.087893
5235	3.21121	0.106281
5236	-5.59451	0.317393
5237	-4.8982	0.165217
5242	4.05939	0.144404
5243	-0.349092	0.00753391
5244	-3.49273	0.0511349
5248	-2.38732	-0.0101251
5251	18.3173	0.738385
5253	2.96748	0.101587
5256	1.63291	0.00851607
5258	-1.62181	0.106326
5259	-4.35074	0.134299
5261	-4.09993	0.0768971
5263	-5.54437	-0.433938
5265	-3.31475	0.0269962
5266	5.08826	0.188159
5267	5.18122	0.190666
5269	6.04577	0.231286
5271	-4.64334	0.226493
5272	0.71197	0.0298143
5273	-5.17205	0.461757
5275	-2.08782	-0.316806
5277	3.43768	0.109191
5278	-4.56718	0.136768
5280	2.73503	0.0937937
5282	4.05939	0.144404
5283	0.433455	0.122754
5285	3.14912	-0.0935172
5287	-1.95421	0.0668951
5288	-3.39566	0.249401
5289	9.88893	0.421026
5290	4.05939	0.144404
5292	-2.1685	-0.0195424
5294	1.67798	0.057407
5295	-0.519921	-0.00504878
5296	1.67798	0.057407
6001	-1.68644	-0.281981
6002	13.9192	0.547015
6005	2.10725	0.100973
6007	-4.1272	0.0763327
6008	6.98811	0.28887
6009	2.73503	0.0937937
6013	24.0578	-1.05656
6014	2.95432	0.126816
6015	1.96071	0.123272
6016	5.87891	0.182924
6019	-5.0684	0.286112
6024	2.69491	0.138929
6025	-4.73842	0.228673
6027	-3.49273	0.0511349
6030	5.6725	0.216766
6031	2.69491	0.138929
6033	13.8607	0.62352
6034	18.5328	0.365957
6037	3.16855	0.134243
6038	-3.16313	0.140806
6043	-3.21989	0.16019
6044	-2.32681	0.0446244
6046	-3.74618	0.148456
6047	11.6219	0.294796
6049	-2.57221	0.0110801
6051	4.33528	0.165432
6052	0.201454	0.28788
6053	4.74965	0.175437
6054	-4.53499	0.200086
6056	11.5377	0.500819
6057	-1.48212	0.0916183
6058	2.73503	0.0937937
6059	4.93486	0.216681
6061	-4.80917	-0.347681
6062	5.51236	0.160649
6063	-3.30353	0.0952178
6065	-1.61442	0.0497136
6066	2.30209	0.0895602
6067	6.98811	0.28887
6068	11.3294	0.356443
6069	-2.71166	0.0786945
6072	3.7772	0.339737
6073	-7.86926	-2.06844
6075	-0.519921	-0.00504878
6076	8.78416	0.368286
6080	-2.72889	0.16623
6083	4.96471	0.0955831
6088	2.15683	0.0664522
6094	0.0660844	0.0564066
6097	-3.30353	0.0952178
6100	-8.79754	-1.1659
6103	0.636083	0.0277753
6104	1.42372	0.0897953
6105	-2.46877	-0.123452
6110	7.07114	0.22406
6111	-0.657251	-0.0352924
6113	-4.02093	0.144682
6116	0.395533	0.0696046
6117	4.33528	0.165432
6118	-3.30353	0.0952178
6120	3.21121	0.106281
6125	1.72375	0.124072
6133	0.395533	0.0696046
6136	8.30401	0.360092
6141	20.153	0.793694
6142	-3.52006	-0.0994951
6143	-14.5823	-1.2212
6144	8.57525	0.311527
6145	-0.349092	0.00753391
6146	4.20502	0.171548
6147	1.87506	0.115749
6148	-4.78313	0.255991
6151	4.93486	0.216681
6157	2.73503	0.0937937
6159	-3.49273	0.0511349
6163	3.21121	0.106281
6164	1.05836	0.0742961
6168	-3.48377	0.0550781
6173	3.94399	0.0205995
6175	2.11113	0.0910238
6178	5.08826	0.188159
6179	5.25464	-0.0460933
6180	-2.36621	0.318876
6183	4.20502	0.171548
6184	2.42669	0.113343
6185	-4.24218	0.275527
6186	-5.54325	0.453759
6187	-2.95383	0.00409292
6188	4.74965	0.175437
6189	-18.2418	-1.23322
6192	-5.01847	0.345285
6199	10.4539	0.311617
6200	-1.61442	0.0497136
6202	0.0660844	0.0564066
6203	2.73503	0.0937937
6204	5.6725	0.216766
6206	-3.00367	0.175175
6209	-1.29891	0.0596075
6211	-4.74586	0.167739
6216	-48.9766	-1.18568
6222	9.03595	0.14805
6224	-3.49733	0.0847615
6226	4.20502	0.171548
6227	7.76364	0.321115
6228	-3.30353	0.0952178
6229	13.0397	0.90732
6231	-28.854	-1.71866
6233	-1.95995	0.120978
6234	-0.483699	0.0273936
6236	4.23072	0.541772
6237	14.1657	0.456357
6240	3.76701	0.133929
6241	4.77449	-0.373859
6243	5.87093	0.24534
6244	5.02289	0.207146
6251	5.08826	0.188159
6252	-9.3203	-0.656375
6253	3.76701	0.133929
6254	1.83683	0.06226
6255	-1.8676	0.152049
6256	2.95432	0.126816
6258	-2.86564	0.0964683
6259	-1.55323	0.0511159
6260	2.15683	0.0664522
6266	4.20502	0.171548
6268	2.64623	-0.161394
6273	4.50373	0.186886
6274	8.22314	0.472336
6277	-0.349092	0.00753391
6279	-5.52532	0.406518
6283	3.76701	0.133929
6284	-2.10294	-0.181418
6287	0.636083	0.0277753
6288	-2.71986	-0.151469
6291	2.35794	0.289437
6292	-4.02093	0.144682
6293	-5.3961	0.349942
6297	-0.850235	0.378055
6298	0.71197	0.0298143
6303	10.9205	-0.31265
6304	3.61622	0.167747
6306	-2.16573	0.0614958
6307	-3.22491	0.167023
6308	-0.827446	0.0484487
6309	4.68858	0.205306
6310	2.88792	0.1253
6312	-4.65229	0.265878
6314	-3.44911	-0.115891
6315	10.5593	0.0731326
6316	-4.30579	0.135431
6318	0.267682	0.0354827
6320	6.21646	0.207095
6321	-2.27969	0.0591379
6323	8.60015	0.0149682
6326	-1.31942	-0.0108822
6327	-3.06843	0.0961896
6329	17.0028	0.698793
6330	4.46688	0.163776
6333	-5.35238	0.00330444
6334	4.50524	0.303661
6335	6.63629	0.213924
6336	-6.92331	0.0173516
6341	17.8518	0.421201
6345	-2.37255	-0.252411
6346	2.95432	0.126816
6347	-36.5511	-0.898284
6348	0.636083	0.0277753
6349	-2.66244	0.0414111
6350	-2.53237	0.0287855
6351	-2.57221	0.0110801
6352	-1.38352	0.0578025
6354	-0.831749	0.0483396
6356	13.1869	0.367228
6357	2.10725	0.100973
6359	2.44251	0.116546
6360	4.42085	0.207982
6367	-4.74586	0.167739
6369	-12.0646	-0.49087
6370	5.86463	0.226447
6371	8.48281	0.456774
6374	5.81007	0.238069
6375	1.26418	0.0584281
6377	0.776008	-0.0665062
6378	10.9675	0.497557
6381	-2.10691	0.0271262
6384	0.0111689	0.0548711
6385	4.05939	0.144404
6389	21.1844	0.728934
6393	7.13487	0.307556
6396	-0.304645	0.19415
6399	6.37927	0.264144
6400	10.7031	0.346979
6401	-3.65765	0.119792
6402	-1.18538	0.217963
6411	-22.2481	-1.19963
6413	-3.43888	0.0869777
6414	6.51063	0.387743
6415	-1.55323	0.0511159
6416	0.945339	0.070864
6421	14.1865	0.566777
6422	3.95137	0.162338
6424	4.33528	0.165432
6426	-2.31883	0.0666109
6427	15.1093	0.726908
6429	1.05836	0.0742961
6432	11.2695	0.405659
6433	-26.0747	-1.08813
6436	0.71197	0.0298143
6437	-3.83327	0.0769609
6439	4.20502	0.171548
6441	-2.57496	0.362893
6442	-4.29355	0.167597
6443	-4.07247	0.138769
6446	15.7601	0.888489
6448	2.73503	0.0937937
6449	4.74965	0.175437
6452	8.18062	0.345411
6454	-1.73577	0.0858222
6455	2.10725	0.100973
6457	-0.913333	0.120443
6459	7.27214	0.165133
6462	0.0660844	0.0564066
6465	4.22467	0.148323
6467	-0.0143035	-0.508688
6470	1.67798	0.057407
6471	-1.61442	0.0497136
6472	2.30209	0.0895602
6473	3.61622	0.167747
6474	-0.768032	0.110767
6476	-3.0923	0.137573
6479	19.0302	0.827143
6480	5.9743	0.56137
6483	19.0801	0.598317
6487	1.67798	0.057407
6488	-4.02349	0.144619
6493	-4.77047	0.193585
6494	3.76701	0.133929
6497	17.9486	0.591117
6498	-0.986709	0.174032
6499	0.0660844	0.0564066
6500	3.33659	0.126107
6503	4.06668	0.329462
6504	1.67798	0.057407
6509	4.60884	0.190639
6510	3.56901	0.152695
6512	5.52079	0.390943
6513	5.08826	0.188159
6515	-5.87333	0.499617
6516	-3.49733	0.0847615
6517	3.49099	0.143659
6519	-3.30353	0.0952178
6522	0.0654645	0.00484757
6524	3.76701	0.133929
6525	10.611	0.452973
6528	5.28065	0.205579
6529	22.8135	0.649882
6533	13.2502	0.493025
6534	19.678	0.839285
6535	-0.0390303	0.108945
6541	-3.95228	0.138208
6543	24.4766	0.939768
6544	-2.88308	0.0175886
6545	29.711	1.15833
6546	-4.6791	0.265149
6547	2.95432	0.126816
6549	-6.19428	-1.58497
6551	-1.98572	0.0671184
6559	10.5931	0.398034
6563	2.15683	0.0664522
6564	-0.827446	0.0484487
6570	-0.827446	0.0484487
6572	2.49591	0.118253
6574	-2.83762	0.0748593
6575	-2.71166	0.0786945
6577	3.76701	0.133929
6580	-4.12197	0.170301
6581	-3.30353	0.0952178
6582	3.76701	0.133929
6586	-0.323323	0.303656
6591	0.433415	0.0176683
6592	-15.0165	-1.13038
6593	-0.823613	0.198143
6597	21.333	0.706656
6598	-15.7989	-1.21185
6600	-42.6763	-1.86286
6602	-11.0057	-2.19503
6604	0.0444018	0.222927
6605	0.762044	0.161859
6606	12.7138	0.454992
6610	18.8648	1.04337
6611	-1.80496	0.0608443
6612	11.6075	0.444473
6615	5.01838	0.22258
6616	-1.88038	-0.0527418
6619	5.20723	0.0530999
6622	11.9868	0.704271
6632	-10.4336	-0.677501
6634	-23.9024	-0.767315
6640	-4.76883	-0.149945
6652	0.594088	0.432341
6653	6.72872	0.13282
6657	-2.34818	0.143441
6658	6.84238	0.0274421
6661	-23.2294	-1.20681
6668	-20.0793	-0.963412
6673	-3.00367	0.175175
6679	14.9917	0.879353
6681	7.86112	0.33505
6682	-1.34719	0.152762
6683	2.65615	-1.19193
6688	-1.55766	0.236954
6689	13.3253	0.431653
6693	9.6149	0.371438
6702	23.9935	1.18218
6703	15.6845	0.423723
6704	10.7889	0.425397
6705	5.22432	-0.341425
6713	18.9139	0.85387
6716	-1.2788	0.0307796
6719	7.81963	0.177809
6721	-14.2857	-0.773883
6722	-4.69737	0.206443
6724	-30.3227	-1.22698
6726	14.7121	0.511946
6730	-1.50414	-0.0331463
6731	13.2983	0.0493356
6733	-51.1103	-1.58245
6735	22.9367	0.82239
6742	16.6405	0.548147
6744	12.9464	0.563217
6748	15.5946	0.679692
6750	-3.07841	0.0286514
6754	6.981	0.127172
6755	6.72127	-0.769178
6757	8.74526	0.357121
6760	7.4433	0.0528171
6761	9.49911	0.351476
6763	6.90878	0.247153
6765	7.42222	0.289692
6770	-3.6364	0.021204
6775	10.4649	0.242561
6777	13.6748	0.457568
6779	10.7364	0.417095
6784	14.1362	0.740242
6785	5.7546	0.225397
6786	-5.84753	0.403162
6788	14.437	0.284478
6789	-0.677541	0.0591794
6790	2.43467	0.247306
6796	16.5431	0.477735
6797	3.76701	0.133929
6798	20.1479	0.888708
6800	-29.415	-0.718959
6801	8.9963	0.379317
6805	21.7528	0.313852
6810	17.6699	0.77911
6813	3.76701	0.133929
6816	-7.13782	-0.543164
6821	1.15424	0.00125849
6825	-17.4965	-1.06538
6828	-4.47656	-0.108295
6830	-3.76349	0.3107
6832	2.25433	-0.130805
6834	-0.0963293	0.288885
6839	-26.9643	-1.55065
6842	5.42919	0.249509
6844	12.0389	0.545814
6845	19.2303	0.848424
6846	-0.962953	0.137886
6847	-5.05196	-0.609467
6850	-22.6035	-0.898314
6852	-0.976067	-0.0122105
6854	-18.3409	-0.462789
6857	17.5813	0.831185
6861	18.5998	0.820584
6863	22.5892	0.780779
6869	-22.9894	-0.970358
6871	11.2082	0.525793
6877	2.60445	0.0826609
6878	5.11044	-0.0193335
6885	16.739	0.719737
6887	3.20666	0.0204443
6888	17.5904	0.780046
6889	12.4569	0.486505
6890	15.493	0.614086
6891	-17.2062	-0.878729
6894	9.18846	0.391915
[truncated: 30 more rows]

## Sheet: A4
Chu C, Wang Y, Wang Y, et al. Development and validation of a tool to predict onset of mild cognitive impairment and Alzheimer dementia. JAMA Netw Open. 2025(8)1:e2453756. doi:10.1001/jamanetworkopen.2024.53756
A4 study ID	αi	βi
B10423472	-8.57426	-0.254479
B10693248	8.82348	-0.147704
B11128201	-11.6395	-0.697394
B12659422	-6.35768	-0.470171
B13497530	11.6217	0.334541
B14055284	10.0216	0.208357
B14522375	-4.36987	-0.114484
B16052018	8.21288	0.285044
B17397511	-13.5993	-1.30624
B18036407	8.42867	0.0827252
B18637143	12.1339	0.30071
B19132670	-16.2231	-1.08644
B19458654	7.73246	0.134225
B19838795	9.10741	0.582022
B22625566	11.3806	-0.279496
B23724168	-9.53383	-0.390975
B25787492	-7.01303	-0.521351
B26762004	-7.18172	0.0324747
B30470679	-19.3557	-1.22599
B32943501	-6.36593	-0.172634
B33702487	-5.29348	-0.426747
B34764547	4.21884	0.236814
B35607460	-10.2078	-0.846762
B36419989	-3.96114	-0.322881
B37190120	-18.4045	-1.13727
B39629855	6.95346	0.13118
B39768229	8.92156	0.222739
B41658774	3.97603	0.161673
B46190747	10.4804	-0.248748
B47714973	11.1028	0.332872
B48647862	6.58969	0.0584081
B49156238	15.1091	0.490567
B51962236	0.805331	-0.151146
B53076705	-18.7831	-0.580235
B53114420	-13.6873	-0.526174
B54248011	-15.7833	-1.15137
B56130479	0.520521	0.0761232
B56235551	7.15228	-0.00689114
B56803560	-20.6272	-0.915265
B56837701	2.03731	-0.297303
B58716911	-14.7594	-0.877689
B59753799	-35.9621	-0.966606
B59784979	8.33875	0.394612
B64184197	-2.82038	0.225064
B64261022	-4.2546	0.0709626
B64278086	9.99621	0.0131808
B64289110	-4.07054	-0.545673
B65439890	-20.9783	-0.813264
B65964797	17.823	0.883487
B66074804	10.4414	0.218476
B66582687	6.88261	0.0672922
B67734350	9.27207	-0.0261141
B68277333	-7.64136	-0.233798
B68326756	-6.55392	-0.181256
B68899348	-24.6952	-0.812979
B71342152	-7.3051	-0.451488
B72360219	-4.87992	-0.156398
B72488059	0.631476	-0.174567
B74058128	-13.7722	-0.813316
B74793376	-14.0381	-0.490989
B75801959	-9.56114	-0.253871
B76579045	-1.88168	-0.021838
B77451666	8.75819	0.328899
B78657980	1.45706	-0.374145
B78926003	-27.7988	-1.21478
B79446371	-5.78452	-0.144873
B81461586	0.068296	0.0636515
B82585049	7.25906	0.0624875
B82912034	7.41476	0.0472297
B84237755	-15.588	-0.59401
B85711125	-10.1122	-0.461868
B85931695	2.15448	0.187425
B86861409	-23.0395	-0.805852
B86873466	5.29986	-0.392511
B87467726	12.1747	0.717615
B89059529	8.25073	0.092239
B89077986	3.27017	0.269966
B90200362	1.56778	-0.169383
B90364418	5.8436	0.198701
B92485577	-17.5626	-0.464164
B92511216	10.775	0.407027
B92727968	9.13383	0.230632
B92982435	-8.34995	-0.474218
B94391989	-7.32785	-0.554151
B95045692	-6.29271	-0.481729
B95188762	10.4245	0.18977
B95259384	-0.594116	0.0164844
B96307687	-2.24641	-0.274706
B96958894	10.4139	0.19476
B97447276	5.90695	-0.230442
B97643973	-17.8135	-0.786055
B98423273	-19.3291	-0.915467
B98935086	0.124458	-0.432843
