# Supplementary material for: Development and Validation of a Tool to Predict Onset of Mild Cognitive Impairment and Alzheimer Dementia
Source: JAMA Netw Open. 2025 Jan 8;8(1):e2453756. doi: 10.1001/jamanetworkopen.2024.53756 (PMC12543407; doi:10.1001/jamanetworkopen.2024.53756)
Supplement: Supplement 3. — eTable 2. Simulated Trial Results [file jamanetwopen-e2453756-s003.xlsx]

## Sheet: Simulated trial A4
Chu C, Wang Y, Wang Y, et al. Development and validation of a tool to predict onset of mild cognitive impairment and Alzheimer dementia. JAMA Netw Open. 2025(8)1:e2453756. doi:10.1001/jamanetworkopen.2024.53756
A4 study ID	αi	βi	Predicted MCI onset age	Observed MCI onset age	Discrepancy	Predicted AD onset age	Observed AD onset age	Discrepancy
B10423472	-8.57426	-0.254479	81.3789	83.2363	1.8574
B10693248	8.82348	-0.147704	68.7791	71.8468	3.0677
B11128201	-11.6395	-0.697394	75.2548	77.1448	1.88998
B12659422	-6.35768	-0.470171	75.8459	77.5268	1.68094
B13497530	11.6217	0.334541	70.3098	72.6655	2.35572
B14055284	10.0216	0.208357	71.0582	73.2868	2.22861
B14522375	-4.36987	-0.114484	80.8419	82.3041	1.46225
B16052018	8.21288	0.285044	74.3449	75.1555	0.810533
B17397511	-13.5993	-1.30624	68.8291	70.1363	1.30721	70.4541	71.0568	0.60273
B18036407	8.42867	0.0827252	71.483	72.5459	1.06285
B18637143	12.1339	0.30071	69.2748	69.2941	0.0192592
B19132670	-16.2231	-1.08644	71.8849	73.2063	1.32142	73.9094	74.1268	0.217463
B19458654	7.73246	0.134225	72.8861	74.1574	1.27127
B19838795	9.10741	0.582022	77.7043	78.9548	1.25049
B22625566	11.3806	-0.279496	65.7615	68.6655	2.90399
B23724168	-9.53383	-0.390975	79.3002	80.3648	1.06459	83.3586	84.7374	1.37881
B25787492	-7.01303	-0.521351	75.4444	78.0255	2.58106	79.0067	79.4063	0.399576
B26762004	-7.18172	0.0324747	87.0459	89.1155	2.06955
B30470679	-19.3557	-1.22599	71.2562	72.1748	0.918611	73.017	74.0159	0.998897
B32943501	-6.36593	-0.172634	81.3441	83.0068	1.66279
B33702487	-5.29348	-0.426747	75.8546	77.9463	2.09168
B34764547	4.21884	0.236814	78.7308	77.7148	-1.01597
B35607460	-10.2078	-0.846762	72.5243	73.6355	1.11113
B36419989	-3.96114	-0.322881	76.6252	77.6248	0.999557
B37190120	-18.4045	-1.13727	71.9954	72.7248	0.72939	73.9196	74.5659	0.646317
B39629855	6.95346	0.13118	73.7351	75.6055	1.87033
B39768229	8.92156	0.222739	72.593	75.5055	2.91252
B41658774	3.97603	0.161673	77.6603	75.7941	-1.8662
B46190747	10.4804	-0.248748	66.6434	68.1648	1.52138	71.3221	72.5374	1.21532
B47714973	11.1028	0.332872	71.0164	72.1663	1.14991
B48647862	6.58969	0.0584081	73.1568	74.6555	1.49871
B49156238	15.1091	0.490567	66.3548	68.5148	2.16001
B51962236	0.805331	-0.151146	75.6424	76.8655	1.22312
B53076705	-18.7831	-0.580235	81.1497	80.9741	-0.175639	84.5083	84.6563	0.147948
B53114420	-13.6873	-0.526174	79.3137	80.5648	1.25111	82.8589	84.0168	1.15799
B54248011	-15.7833	-1.15137	70.9986	71.8548	0.856236
B56130479	0.520521	0.0761232	79.9411	80.9463	1.00517
B56235551	7.15228	-0.00689114	71.7664	73.6859	1.91953
B56803560	-20.6272	-0.915265	75.8672	75.4941	-0.373056	78.2696	79.1763	0.90667
B56837701	2.03731	-0.297303	72.6002	73.7748	1.17458
B58716911	-14.7594	-0.877689	74.0352	75.7855	1.75025
B59753799	-35.9621	-0.966606	80.906	82.9163	2.01025	83.1883	84.7574	1.56912
B59784979	8.33875	0.394612	75.8192	76.7748	0.955548
B64184197	-2.82038	0.225064	87.3279	89.7163	2.38839
B64261022	-4.2546	0.0709626	84.9648	86.2574	1.29262
B64278086	9.99621	0.0131808	69.1233	71.2363	2.11304
B64289110	-4.07054	-0.545673	73.3683	75.3648	1.99654	76.845	77.2059	0.360922
B65439890	-20.9783	-0.813264	77.7267	79.1255	1.39875	80.3872	80.5063	0.119117
B65964797	17.823	0.883487	62.8476	67.8748	5.02721
B66074804	10.4414	0.218476	70.6484	72.9068	2.25845
B66582687	6.88261	0.0672922	72.9609	73.7448	0.783937
B67734350	9.27207	-0.0261141	69.4772	69.3155	-0.161709
B68277333	-7.64136	-0.233798	81.0872	82.3768	1.28963
B68326756	-6.55392	-0.181256	81.3176	82.6759	1.35826
B68899348	-24.6952	-0.812979	79.3803	81.4763	2.09595	82.0416	82.3968	0.355293
B71342152	-7.3051	-0.451488	76.7479	78.7055	1.95754
B72360219	-4.87992	-0.156398	80.4226	80.7559	0.333328
B72488059	0.631476	-0.174567	75.4263	77.3163	1.89004
B74058128	-13.7722	-0.813316	74.5307	75.9748	1.44407	77.191	78.5063	1.31526
B74793376	-14.0381	-0.490989	80.22	82.4341	2.21409	83.8921	83.5848	-0.307348
B75801959	-9.56114	-0.253871	82.1575	84.3055	2.14798
B76579045	-1.88168	-0.021838	80.4306	81.5448	1.11418
B77451666	8.75819	0.328899	74.2304	74.3479	0.117588
B78657980	1.45706	-0.374145	72.0674	73.8355	1.76809
B78926003	-27.7988	-1.21478	73.8887	74.6859	0.797171	75.6694	76.2968	0.627479
B79446371	-5.78452	-0.144873	81.4419	83.0363	1.59442
B81461586	0.068296	0.0636515	80.1759	82.1148	1.93888
B82585049	7.25906	0.0624875	72.498	74.1363	1.63829
B82912034	7.41476	0.0472297	72.1455	73.7068	1.56131
B84237755	-15.588	-0.59401	79.0964	80.7648	1.66844	82.409	83.2963	0.887289
B85711125	-10.1122	-0.461868	78.3438	80.0763	1.73252
B85931695	2.15448	0.187425	80.3181	82.3855	2.06741
B86861409	-23.0395	-0.805852	78.7793	80.1755	1.39613	81.4596	82.4768	1.01725
B86873466	5.29986	-0.392511	69.2525	70.8363	1.58378	73.3047	73.5979	0.293269
B87467726	12.1747	0.717615	73.9887	73.3153	-0.673345
B89059529	8.25073	0.092239	71.7879	73.0763	1.28835
B89077986	3.27017	0.269966	80.6048	82.7574	2.15259
B90200362	1.56778	-0.169383	74.716	76.6868	1.97082
B90364418	5.8436	0.198701	76.0484	75.6541	-0.394288
B92485577	-17.5626	-0.464164	82.9855	84.6441	1.65864	86.7574	87.6359	0.878453
B92511216	10.775	0.407027	72.3568	72.5855	0.228707
B92727968	9.13383	0.230632	72.4254	73.4268	1.00143
B92982435	-8.34995	-0.474218	77.0218	79.1848	2.16296
B94391989	-7.32785	-0.554151	75.1269	76.8363	1.70937
B95045692	-6.29271	-0.481729	75.6237	77.7055	2.0818	79.33	79.0863	-0.243664
B95188762	10.4245	0.18977	70.3675	72.4874	2.11988
B95259384	-0.594116	0.0164844	79.9198	81.7448	1.825
B96307687	-2.24641	-0.274706	76.1429	77.0648	0.921869
B96958894	10.4139	0.19476	70.4323	72.1548	1.72247
B97447276	5.90695	-0.230442	70.3983	71.8841	1.48583
B97643973	-17.8135	-0.786055	76.7736	79.1848	2.41115
B98423273	-19.3291	-0.915467	75.3443	77.1455	1.80122
B98935086	0.124458	-0.432843	72.2438	74.9068	2.663
